# Supplementary material for: Bacterial Physiological Adaptations to Contrasting Edaphic Conditions Identified Using Landscape Scale Metagenomics
Source: mBio. 2017 Jul 5;8(4):e00799-17. doi: 10.1128/mBio.00799-17 (PMC5573673; doi:10.1128/mBio.00799-17)
Supplement: DATA SET S1 [file mbo003173368sd1.xlsx]

## Sheet: Sheet1
row.id	4.47588e+06	4.47589e+06	4.47589e+06	4.4759e+06	4.47588e+06	4.47589e+06	4.47589e+06	4.47589e+06	function	level3	level2	level1	indicator significance	low_ph mean abundance	high_ph mean abundance	Indicator
V1403	100	5	3	20	0	2	0	1	Cysteine desulfurase (EC 2.8.1.7), NifS subfamily	Alanine_biosynthesis	Alanine, serine, and glycine	Amino Acids and Derivatives	0.027	32	0.75	Low pH indicator
V6090	0	0	0	1	7	2	2	4	Valine--pyruvate aminotransferase (EC 2.6.1.66)	Alanine_biosynthesis	Alanine, serine, and glycine	Amino Acids and Derivatives	0.031	0.25	3.75	High pH indicator
V574	25	31	43	39	22	37	37	29	Alanine racemase (EC 5.1.1.1)	Alanine_biosynthesis	Alanine, serine, and glycine	Amino Acids and Derivatives	0.543	34.5	31.25	Not significant
V575	1	1	1	0	2	0	0	0	Alanine racemase, biosynthetic (EC 5.1.1.1)	Alanine_biosynthesis	Alanine, serine, and glycine	Amino Acids and Derivatives	0.461	0.75	0.5	Not significant
V576	1	0	2	2	3	3	1	2	Alanine racemase, catabolic (EC 5.1.1.1)	Alanine_biosynthesis	Alanine, serine, and glycine	Amino Acids and Derivatives	0.316	1.25	2.25	Not significant
V1405	0	0	2	2	1	3	0	5	Cysteine desulfurase CsdA-CsdE (EC 2.8.1.7), main protein CsdA	Alanine_biosynthesis	Alanine, serine, and glycine	Amino Acids and Derivatives	0.452	1	2.25	Not significant
V2881	2	3	1	8	2	2	1	2	Iron binding protein IscA for iron-sulfur cluster assembly	Alanine_biosynthesis	Alanine, serine, and glycine	Amino Acids and Derivatives	0.53	3.5	1.75	Not significant
V4539	4	12	12	2	7	7	2	1	Probable valine-pyruvate aminotransferase (EC 2.6.1.66)	Alanine_biosynthesis	Alanine, serine, and glycine	Amino Acids and Derivatives	0.347	7.5	4.25	Not significant
V3020	24	19	18	13	38	31	31	32	L-serine dehydratase (EC 4.3.1.17)	Glycine_and_Serine_Utilization	Alanine, serine, and glycine	Amino Acids and Derivatives	0.023	18.5	33	High pH indicator
V80	38	43	71	70	49	36	78	49	2-amino-3-ketobutyrate coenzyme A ligase (EC 2.3.1.29)	Glycine_and_Serine_Utilization	Alanine, serine, and glycine	Amino Acids and Derivatives	0.953	55.5	53	Not significant
V1526	0	0	0	0	1	1	0	0	D-serine dehydratase (EC 4.3.1.18)	Glycine_and_Serine_Utilization	Alanine, serine, and glycine	Amino Acids and Derivatives	0.443	0	0.5	Not significant
V1527	0	6	0	0	0	0	1	0	D-serine dehydratase transcriptional activator	Glycine_and_Serine_Utilization	Alanine, serine, and glycine	Amino Acids and Derivatives	1	1.5	0.25	Not significant
V2511	34	17	30	35	23	26	31	32	Glycine cleavage system H protein	Glycine_and_Serine_Utilization	Alanine, serine, and glycine	Amino Acids and Derivatives	0.852	29	28	Not significant
V3021	0	0	0	1	1	0	1	2	L-serine dehydratase, alpha subunit (EC 4.3.1.17)	Glycine_and_Serine_Utilization	Alanine, serine, and glycine	Amino Acids and Derivatives	0.367	0.25	1	Not significant
V4230	80	108	50	22	36	26	39	43	Phosphoserine phosphatase (EC 3.1.3.3)	Glycine_and_Serine_Utilization	Alanine, serine, and glycine	Amino Acids and Derivatives	0.218	65	36	Not significant
V5245	164	97	91	122	107	111	117	93	Serine hydroxymethyltransferase (EC 2.1.2.1)	Glycine_and_Serine_Utilization	Alanine, serine, and glycine	Amino Acids and Derivatives	0.64	118.5	107	Not significant
V3181	32	39	53	34	53	48	32	52	Low-specificity L-threonine aldolase (EC 4.1.2.5)	Glycine_Biosynthesis	Alanine, serine, and glycine	Amino Acids and Derivatives	0.494	39.5	46.25	Not significant
V2516	42	30	22	20	70	57	67	75	Glycine dehydrogenase [decarboxylating] (glycine cleavage system P protein) (EC 1.4.4.2)	Glycine_cleavage_system	Alanine, serine, and glycine	Amino Acids and Derivatives	0.025	28.5	67.25	High pH indicator
V680	62	60	71	66	64	72	72	75	Aminomethyltransferase (glycine cleavage system T protein) (EC 2.1.2.10)	Glycine_cleavage_system	Alanine, serine, and glycine	Amino Acids and Derivatives	0.141	64.75	70.75	Not significant
V2518	134	71	85	91	42	80	68	52	Glycine dehydrogenase [decarboxylating] (glycine cleavage system P2 protein) (EC 1.4.4.2)	Glycine_cleavage_system	Alanine, serine, and glycine	Amino Acids and Derivatives	0.059	95.25	60.5	Not significant
V5341	1	4	0	0	0	0	0	0	Sodium/glycine symporter GlyP	Glycine_cleavage_system	Alanine, serine, and glycine	Amino Acids and Derivatives	0.444	1.25	0	Not significant
V4228	28	38	32	64	46	59	38	53	Phosphoserine aminotransferase (EC 2.6.1.52)	Serine_Biosynthesis	Alanine, serine, and glycine	Amino Acids and Derivatives	0.379	40.5	49	Not significant
V5246	0	2	1	1	0	0	0	0	Serine hydroxymethyltransferase 1 (EC 2.1.2.1)	Serine_Biosynthesis	Alanine, serine, and glycine	Amino Acids and Derivatives	0.128	1	0	Not significant
V60	0	2	0	5	1	0	0	1	2,4-diaminopentanoate dehydrogenase (EC 1.4.1.12)	Anaerobic_Oxidative_Degradation_of_L-Ornithine	Arginine; urea cycle, polyamines	Amino Acids and Derivatives	0.556	1.75	0.5	Not significant
V82	0	0	0	0	0	2	0	0	2-amino-4-ketopentanoate thiolase, beta subunit	Anaerobic_Oxidative_Degradation_of_L-Ornithine	Arginine; urea cycle, polyamines	Amino Acids and Derivatives	1	0	0.5	Not significant
V3849	1	0	0	0	0	0	0	0	Ornithine racemase (EC 5.1.1.12)	Anaerobic_Oxidative_Degradation_of_L-Ornithine	Arginine; urea cycle, polyamines	Amino Acids and Derivatives	1	0.25	0	Not significant
V4535	0	0	0	0	1	0	0	0	Probable reactivating factor for D-ornithine aminomutase	Anaerobic_Oxidative_Degradation_of_L-Ornithine	Arginine; urea cycle, polyamines	Amino Acids and Derivatives	1	0	0.25	Not significant
V735	0	0	0	1	5	3	9	11	Arginine decarboxylase, catabolic (EC 4.1.1.19)	Arginine_and_Ornithine_Degradation	Arginine; urea cycle, polyamines	Amino Acids and Derivatives	0.035	0.25	7	High pH indicator
V736	23	42	15	15	52	51	62	56	Arginine deiminase (EC 3.5.3.6)	Arginine_and_Ornithine_Degradation	Arginine; urea cycle, polyamines	Amino Acids and Derivatives	0.034	23.75	55.25	High pH indicator
V570	40	14	19	21	64	53	32	36	Agmatinase (EC 3.5.3.11)	Arginine_and_Ornithine_Degradation	Arginine; urea cycle, polyamines	Amino Acids and Derivatives	0.101	23.5	46.25	Not significant
V571	22	23	36	30	28	11	20	19	Agmatine deiminase (EC 3.5.3.12)	Arginine_and_Ornithine_Degradation	Arginine; urea cycle, polyamines	Amino Acids and Derivatives	0.131	27.75	19.5	Not significant
V731	29	21	36	19	63	27	32	22	Arginase (EC 3.5.3.1)	Arginine_and_Ornithine_Degradation	Arginine; urea cycle, polyamines	Amino Acids and Derivatives	0.509	26.25	36	Not significant
V733	0	0	0	0	2	1	0	1	Arginine N-succinyltransferase (EC 2.3.1.109)	Arginine_and_Ornithine_Degradation	Arginine; urea cycle, polyamines	Amino Acids and Derivatives	0.147	0	1	Not significant
V734	17	28	21	32	18	23	23	23	Arginine decarboxylase (EC 4.1.1.19)	Arginine_and_Ornithine_Degradation	Arginine; urea cycle, polyamines	Amino Acids and Derivatives	0.521	24.5	21.75	Not significant
V737	8	13	11	8	4	17	14	4	Arginine pathway regulatory protein ArgR, repressor of arg regulon	Arginine_and_Ornithine_Degradation	Arginine; urea cycle, polyamines	Amino Acids and Derivatives	1	10	9.75	Not significant
V738	0	1	0	0	0	0	0	0	Arginine permease RocE	Arginine_and_Ornithine_Degradation	Arginine; urea cycle, polyamines	Amino Acids and Derivatives	1	0.25	0	Not significant
V739	0	1	0	2	1	1	0	1	Arginine utilization protein RocB	Arginine_and_Ornithine_Degradation	Arginine; urea cycle, polyamines	Amino Acids and Derivatives	1	0.75	0.75	Not significant
V740	0	0	3	1	1	2	0	4	Arginine utilization regulatory protein RocR	Arginine_and_Ornithine_Degradation	Arginine; urea cycle, polyamines	Amino Acids and Derivatives	0.563	1	1.75	Not significant
V742	0	0	0	0	0	0	2	1	Arginine/agmatine antiporter	Arginine_and_Ornithine_Degradation	Arginine; urea cycle, polyamines	Amino Acids and Derivatives	0.445	0	0.75	Not significant
V743	0	1	0	1	0	2	5	1	Arginine/ornithine ABC transporter, ATP-binding protein AotP	Arginine_and_Ornithine_Degradation	Arginine; urea cycle, polyamines	Amino Acids and Derivatives	0.349	0.5	2	Not significant
V744	0	1	0	0	1	0	0	0	Arginine/ornithine ABC transporter, periplasmic arginine/ornithine binding protein	Arginine_and_Ornithine_Degradation	Arginine; urea cycle, polyamines	Amino Acids and Derivatives	1	0.25	0.25	Not significant
V745	0	0	0	0	1	0	0	0	Arginine/ornithine ABC transporter, permease protein AotQ	Arginine_and_Ornithine_Degradation	Arginine; urea cycle, polyamines	Amino Acids and Derivatives	1	0	0.25	Not significant
V2643	3	1	0	0	1	3	3	3	Histidine ABC transporter, ATP-binding protein HisP (TC 3.A.1.3.1)	Arginine_and_Ornithine_Degradation	Arginine; urea cycle, polyamines	Amino Acids and Derivatives	0.23	1	2.5	Not significant
V2644	0	0	1	0	0	3	0	1	Histidine ABC transporter, histidine-binding periplasmic protein precursor HisJ (TC 3.A.1.3.1)	Arginine_and_Ornithine_Degradation	Arginine; urea cycle, polyamines	Amino Acids and Derivatives	0.713	0.25	1	Not significant
V2645	0	0	0	0	0	1	3	1	Histidine ABC transporter, permease protein HisQ (TC 3.A.1.3.1)	Arginine_and_Ornithine_Degradation	Arginine; urea cycle, polyamines	Amino Acids and Derivatives	0.149	0	1.25	Not significant
V3211	0	0	0	1	1	1	0	0	Lysine-arginine-ornithine-binding periplasmic protein precursor (TC 3.A.1.3.1)	Arginine_and_Ornithine_Degradation	Arginine; urea cycle, polyamines	Amino Acids and Derivatives	1	0.25	0.5	Not significant
V5475	0	3	1	4	3	1	2	2	Succinylarginine dihydrolase (EC 3.5.3.23)	Arginine_and_Ornithine_Degradation	Arginine; urea cycle, polyamines	Amino Acids and Derivatives	0.868	2	2	Not significant
V5476	0	0	0	0	0	1	0	0	Succinylglutamate desuccinylase (EC 3.5.1.96)	Arginine_and_Ornithine_Degradation	Arginine; urea cycle, polyamines	Amino Acids and Derivatives	1	0	0.25	Not significant
V5477	0	0	0	2	2	0	5	1	Succinylglutamic semialdehyde dehydrogenase (EC 1.2.1.71)	Arginine_and_Ornithine_Degradation	Arginine; urea cycle, polyamines	Amino Acids and Derivatives	0.377	0.5	2	Not significant
V508	54	58	55	54	40	35	49	43	Acetylglutamate kinase (EC 2.7.2.8)	Arginine_Biosynthesis_extended	Arginine; urea cycle, polyamines	Amino Acids and Derivatives	0.032	55.25	41.75	Low pH indicator
V3527	22	21	32	31	42	36	39	39	N-acetylglutamate synthase (EC 2.3.1.1)	Arginine_Biosynthesis_extended	Arginine; urea cycle, polyamines	Amino Acids and Derivatives	0.026	26.5	39	High pH indicator
V510	0	0	0	0	1	0	0	0	Acetylornithine aminotransferase 1 (EC 2.6.1.11)	Arginine_Biosynthesis_extended	Arginine; urea cycle, polyamines	Amino Acids and Derivatives	1	0	0.25	Not significant
V511	2	0	1	1	0	0	0	2	Acetylornithine aminotransferase 2 (EC 2.6.1.11)	Arginine_Biosynthesis_extended	Arginine; urea cycle, polyamines	Amino Acids and Derivatives	0.484	1	0.5	Not significant
V512	65	23	22	33	44	29	59	33	Acetylornithine deacetylase (EC 3.5.1.16)	Arginine_Biosynthesis_extended	Arginine; urea cycle, polyamines	Amino Acids and Derivatives	0.646	35.75	41.25	Not significant
V748	78	45	79	75	44	55	53	71	Argininosuccinate lyase (EC 4.3.2.1)	Arginine_Biosynthesis_extended	Arginine; urea cycle, polyamines	Amino Acids and Derivatives	0.268	69.25	55.75	Not significant
V749	74	67	76	82	84	81	64	109	Argininosuccinate synthase (EC 6.3.4.5)	Arginine_Biosynthesis_extended	Arginine; urea cycle, polyamines	Amino Acids and Derivatives	0.403	74.75	84.5	Not significant
V2408	11	33	20	47	28	15	37	30	Glutamate N-acetyltransferase (EC 2.3.1.35)	Arginine_Biosynthesis_extended	Arginine; urea cycle, polyamines	Amino Acids and Derivatives	1	27.75	27.5	Not significant
V3516	45	46	45	64	44	55	65	78	N-acetyl-gamma-glutamyl-phosphate reductase (EC 1.2.1.38)	Arginine_Biosynthesis_extended	Arginine; urea cycle, polyamines	Amino Acids and Derivatives	0.347	50	60.5	Not significant
V3538	0	0	0	0	0	1	0	1	N-acetylornithine carbamoyltransferase (EC 2.1.3.9)	Arginine_Biosynthesis_extended	Arginine; urea cycle, polyamines	Amino Acids and Derivatives	0.416	0	0.5	Not significant
V3555	21	10	35	19	29	32	37	48	N-succinyl-L,L-diaminopimelate desuccinylase (EC 3.5.1.18)	Arginine_Biosynthesis_extended	Arginine; urea cycle, polyamines	Amino Acids and Derivatives	0.085	21.25	36.5	Not significant
V3846	64	87	84	76	80	86	102	86	Ornithine carbamoyltransferase (EC 2.1.3.3)	Arginine_Biosynthesis_extended	Arginine; urea cycle, polyamines	Amino Acids and Derivatives	0.21	77.75	88.5	Not significant
V747	5	7	4	0	13	7	5	16	Arginine/ornithine antiporter ArcD	Arginine_Deiminase_Pathway	Arginine; urea cycle, polyamines	Amino Acids and Derivatives	0.144	4	10.25	Not significant
V1380	2	8	7	8	28	54	54	71	Cyanophycin synthase (EC 6.3.2.29)(EC 6.3.2.30)	Cyanophycin_Metabolism	Arginine; urea cycle, polyamines	Amino Acids and Derivatives	0.024	6.25	51.75	High pH indicator
V1381	0	0	0	0	1	2	2	1	Cyanophycin synthase II	Cyanophycin_Metabolism	Arginine; urea cycle, polyamines	Amino Acids and Derivatives	0.03	0	1.5	High pH indicator
V771	127	166	206	180	199	143	177	115	Asparagine synthetase [glutamine-hydrolyzing] (EC 6.3.5.4)	Cyanophycin_Metabolism	Arginine; urea cycle, polyamines	Amino Acids and Derivatives	0.643	169.75	158.5	Not significant
V1382	5	4	10	6	10	8	14	12	Cyanophycinase (EC 3.4.15.6)	Cyanophycin_Metabolism	Arginine; urea cycle, polyamines	Amino Acids and Derivatives	0.077	6.25	11	Not significant
V1383	0	0	0	0	0	0	0	1	Cyanophycinase (EC 3.4.15.6) dimer	Cyanophycin_Metabolism	Arginine; urea cycle, polyamines	Amino Acids and Derivatives	1	0	0.25	Not significant
V2913	0	0	0	0	0	1	0	0	Isoaspartyl dipeptidase (EC 3.4.19.5)	Cyanophycin_Metabolism	Arginine; urea cycle, polyamines	Amino Acids and Derivatives	1	0	0.25	Not significant
V234	27	37	36	15	36	76	49	62	4-aminobutyraldehyde dehydrogenase (EC 1.2.1.19)	Polyamine_Metabolism	Arginine; urea cycle, polyamines	Amino Acids and Derivatives	0.096	28.75	55.75	Not significant
V339	6	5	13	7	56	59	51	79	ABC transporter, periplasmic spermidine putrescine-binding protein PotD (TC 3.A.1.11.1)	Polyamine_Metabolism	Arginine; urea cycle, polyamines	Amino Acids and Derivatives	0.028	7.75	61.25	High pH indicator
V746	4	3	4	0	16	5	10	18	Arginine/ornithine antiporter	Polyamine_Metabolism	Arginine; urea cycle, polyamines	Amino Acids and Derivatives	0.033	2.75	12.25	High pH indicator
V1065	15	14	10	10	22	34	33	38	Carbamate kinase (EC 2.7.2.2)	Polyamine_Metabolism	Arginine; urea cycle, polyamines	Amino Acids and Derivatives	0.039	12.25	31.75	High pH indicator
V4832	30	32	34	15	81	95	88	81	Putrescine transport ATP-binding protein PotA (TC 3.A.1.11.1)	Polyamine_Metabolism	Arginine; urea cycle, polyamines	Amino Acids and Derivatives	0.024	27.75	86.25	High pH indicator
V4833	35	22	18	17	51	66	77	69	Putrescine transport ATP-binding protein PotG (TC 3.A.1.11.2)	Polyamine_Metabolism	Arginine; urea cycle, polyamines	Amino Acids and Derivatives	0.028	23	65.75	High pH indicator
V4835	11	3	10	10	23	43	34	33	Putrescine transport system permease protein PotI (TC 3.A.1.11.2)	Polyamine_Metabolism	Arginine; urea cycle, polyamines	Amino Acids and Derivatives	0.028	8.5	33.25	High pH indicator
V4836	0	0	0	3	23	6	11	6	Putrescine/proton symporter, putrescine/ornithine antiporter PotE	Polyamine_Metabolism	Arginine; urea cycle, polyamines	Amino Acids and Derivatives	0.037	0.75	11.5	High pH indicator
V5352	25	6	11	6	52	60	45	59	Spermidine Putrescine ABC transporter permease component PotB (TC 3.A.1.11.1)	Polyamine_Metabolism	Arginine; urea cycle, polyamines	Amino Acids and Derivatives	0.03	12	54	High pH indicator
V5353	12	26	11	8	56	56	48	55	Spermidine Putrescine ABC transporter permease component potC (TC_3.A.1.11.1)	Polyamine_Metabolism	Arginine; urea cycle, polyamines	Amino Acids and Derivatives	0.035	14.25	53.75	High pH indicator
V572	2	0	1	0	0	1	0	0	Agmatine/putrescine antiporter, associated with agmatine catabolism	Polyamine_Metabolism	Arginine; urea cycle, polyamines	Amino Acids and Derivatives	0.706	0.75	0.25	Not significant
V1090	0	0	0	1	0	0	0	0	Carboxynorspermidine decarboxylase, putative (EC 4.1.1.-)	Polyamine_Metabolism	Arginine; urea cycle, polyamines	Amino Acids and Derivatives	1	0.25	0	Not significant
V1618	0	0	0	0	0	0	0	2	DNA-binding response regulator, LuxR family, near polyamine transporter	Polyamine_Metabolism	Arginine; urea cycle, polyamines	Amino Acids and Derivatives	1	0	0.5	Not significant
V3545	20	16	32	41	29	14	22	17	N-carbamoylputrescine amidase (3.5.1.53)	Polyamine_Metabolism	Arginine; urea cycle, polyamines	Amino Acids and Derivatives	0.363	27.25	20.5	Not significant
V3848	6	14	6	47	20	7	14	5	Ornithine decarboxylase (EC 4.1.1.17)	Polyamine_Metabolism	Arginine; urea cycle, polyamines	Amino Acids and Derivatives	0.778	18.25	11.5	Not significant
V4538	0	2	0	2	1	0	2	7	Probable two-component sensor, near polyamine transporter	Polyamine_Metabolism	Arginine; urea cycle, polyamines	Amino Acids and Derivatives	0.644	1	2.5	Not significant
V4830	0	0	0	1	0	0	0	0	Putrescine carbamoyltransferase (EC 2.1.3.6)	Polyamine_Metabolism	Arginine; urea cycle, polyamines	Amino Acids and Derivatives	1	0.25	0	Not significant
V5124	0	0	0	1	0	1	0	0	S-adenosylmethionine decarboxylase proenzyme (EC 4.1.1.50), prokaryotic class 1A	Polyamine_Metabolism	Arginine; urea cycle, polyamines	Amino Acids and Derivatives	1	0.25	0.25	Not significant
V5125	6	3	5	4	9	2	3	4	S-adenosylmethionine decarboxylase proenzyme (EC 4.1.1.50), prokaryotic class 1B	Polyamine_Metabolism	Arginine; urea cycle, polyamines	Amino Acids and Derivatives	1	4.5	4.5	Not significant
V5351	0	0	0	0	0	1	1	0	Spermidine N1-acetyltransferase (EC 2.3.1.57)	Polyamine_Metabolism	Arginine; urea cycle, polyamines	Amino Acids and Derivatives	0.432	0	0.5	Not significant
V5354	34	20	11	6	22	16	21	9	Spermidine synthase (EC 2.5.1.16)	Polyamine_Metabolism	Arginine; urea cycle, polyamines	Amino Acids and Derivatives	0.901	17.75	17	Not significant
V2302	37	63	39	14	20	42	42	42	Gamma-aminobutyrate:alpha-ketoglutarate aminotransferase (EC 2.6.1.19)	Putrescine_utilization_pathways	Arginine; urea cycle, polyamines	Amino Acids and Derivatives	1	38.25	36.5	Not significant
V2306	0	2	0	1	1	0	0	0	Gamma-glutamyl-GABA hydrolase (EC 3.5.1.94)	Putrescine_utilization_pathways	Arginine; urea cycle, polyamines	Amino Acids and Derivatives	0.725	0.75	0.25	Not significant
V2524	0	0	0	0	0	0	2	1	Glycine/D-amino acid oxidase (deaminating) in putrescine utilization cluster	Putrescine_utilization_pathways	Arginine; urea cycle, polyamines	Amino Acids and Derivatives	0.403	0	0.75	Not significant
V3454	0	1	2	1	1	3	3	13	Monoamine/putrescine oxidase (EC 1.4.3.10)	Putrescine_utilization_pathways	Arginine; urea cycle, polyamines	Amino Acids and Derivatives	0.106	1	5	Not significant
V4772	0	0	0	0	0	2	0	0	Putative oxidoreductase in putrescine utilization cluster	Putrescine_utilization_pathways	Arginine; urea cycle, polyamines	Amino Acids and Derivatives	1	0	0.5	Not significant
V4829	3	0	8	5	1	1	1	5	Putrescine aminotransferase (EC 2.6.1.82)	Putrescine_utilization_pathways	Arginine; urea cycle, polyamines	Amino Acids and Derivatives	0.822	4	2	Not significant
V616	4	9	11	4	13	7	8	9	Allophanate hydrolase (EC 3.5.1.54)	Urea_carboxylase_and_Allophanate_hydrolase_cluster	Arginine; urea cycle, polyamines	Amino Acids and Derivatives	0.417	7	9.25	Not significant
V617	2	15	9	4	10	3	6	10	Allophanate hydrolase 2 subunit 1 (EC 3.5.1.54)	Urea_carboxylase_and_Allophanate_hydrolase_cluster	Arginine; urea cycle, polyamines	Amino Acids and Derivatives	1	7.5	7.25	Not significant
V3963	0	0	0	0	0	1	0	2	Partial urea carboxylase (EC 6.3.4.6)	Urea_carboxylase_and_Allophanate_hydrolase_cluster	Arginine; urea cycle, polyamines	Amino Acids and Derivatives	0.433	0	0.75	Not significant
V1872	0	0	0	1	1	0	0	4	Eukaryotic-type low-affinity urea transporter	Urea_decomposition	Arginine; urea cycle, polyamines	Amino Acids and Derivatives	0.722	0.25	1.25	Not significant
V3696	11	0	2	2	1	7	5	1	Nickel transporter UreH	Urea_decomposition	Arginine; urea cycle, polyamines	Amino Acids and Derivatives	0.893	3.75	3.5	Not significant
V6044	8	12	24	14	20	12	18	16	Urea ABC transporter, ATPase protein UrtD	Urea_decomposition	Arginine; urea cycle, polyamines	Amino Acids and Derivatives	0.746	14.5	16.5	Not significant
V6045	23	4	14	7	24	1	20	10	Urea ABC transporter, ATPase protein UrtE	Urea_decomposition	Arginine; urea cycle, polyamines	Amino Acids and Derivatives	0.835	12	13.75	Not significant
V6046	8	10	11	25	35	16	16	20	Urea ABC transporter, permease protein UrtB	Urea_decomposition	Arginine; urea cycle, polyamines	Amino Acids and Derivatives	0.257	13.5	21.75	Not significant
V6047	21	9	17	19	15	25	14	10	Urea ABC transporter, permease protein UrtC	Urea_decomposition	Arginine; urea cycle, polyamines	Amino Acids and Derivatives	0.933	16.5	16	Not significant
V6048	35	30	21	32	51	47	48	30	Urea ABC transporter, urea binding protein	Urea_decomposition	Arginine; urea cycle, polyamines	Amino Acids and Derivatives	0.11	29.5	44	Not significant
V6049	2	2	1	6	4	3	3	7	Urea carboxylase (EC 6.3.4.6)	Urea_decomposition	Arginine; urea cycle, polyamines	Amino Acids and Derivatives	0.394	2.75	4.25	Not significant
V6051	5	3	4	4	14	12	17	3	Urea carboxylase-related ABC transporter, ATPase protein	Urea_decomposition	Arginine; urea cycle, polyamines	Amino Acids and Derivatives	0.144	4	11.5	Not significant
V6052	2	0	2	3	7	2	4	4	Urea carboxylase-related ABC transporter, periplasmic substrate-binding protein	Urea_decomposition	Arginine; urea cycle, polyamines	Amino Acids and Derivatives	0.109	1.75	4.25	Not significant
V6053	0	1	5	5	20	9	2	3	Urea carboxylase-related ABC transporter, permease protein	Urea_decomposition	Arginine; urea cycle, polyamines	Amino Acids and Derivatives	0.246	2.75	8.5	Not significant
V6055	2	3	7	8	8	18	7	3	Urea carboxylase-related aminomethyltransferase (EC 2.1.2.10)	Urea_decomposition	Arginine; urea cycle, polyamines	Amino Acids and Derivatives	0.416	5	9	Not significant
V6056	0	0	1	0	3	1	1	1	Urea channel UreI	Urea_decomposition	Arginine; urea cycle, polyamines	Amino Acids and Derivatives	0.116	0.25	1.5	Not significant
V6059	11	1	3	1	1	2	5	6	Urease accessory protein UreF	Urea_decomposition	Arginine; urea cycle, polyamines	Amino Acids and Derivatives	0.919	4	3.5	Not significant
V6061	44	32	54	57	63	62	66	44	Urease alpha subunit (EC 3.5.1.5)	Urea_decomposition	Arginine; urea cycle, polyamines	Amino Acids and Derivatives	0.209	46.75	58.75	Not significant
V6063	17	4	17	6	19	9	9	9	Urease gamma subunit (EC 3.5.1.5)	Urea_decomposition	Arginine; urea cycle, polyamines	Amino Acids and Derivatives	1	11	11.5	Not significant
V113	11	5	9	6	4	15	9	10	2-hydroxyhepta-2,4-diene-1,7-dioate isomerase (EC 5.3.3.-)	Aromatic_amino_acid_degradation	Aromatic amino acids and derivatives	Amino Acids and Derivatives	0.614	7.75	9.5	Not significant
V164	9	1	0	0	0	3	0	1	3,4-dihydroxyphenylacetate 2,3-dioxygenase (EC 1.13.11.15)	Aromatic_amino_acid_degradation	Aromatic amino acids and derivatives	Amino Acids and Derivatives	0.876	2.5	1	Not significant
V293	1	0	2	3	0	1	2	2	5-oxopent-3-ene-1,2,5-tricarboxylate decarboxylase.	Aromatic_amino_acid_degradation	Aromatic amino acids and derivatives	Amino Acids and Derivatives	1	1.5	1.25	Not significant
V63	11	10	16	20	31	22	22	32	2,4-dihydroxyhept-2-ene-1,7-dioic acid aldolase (EC 4.1.2.-)	Aromatic_amino_acid_degradation	Aromatic amino acids and derivatives	Amino Acids and Derivatives	0.036	14.25	26.75	High pH indicator
V702	1	5	2	0	6	7	7	13	Anthranilate dioxygenase reductase	Aromatic_amino_acid_degradation	Aromatic amino acids and derivatives	Amino Acids and Derivatives	0.026	2	8.25	High pH indicator
V757	1	0	1	1	2	10	8	9	Aromatic ring-opening dioxygenase	Aromatic_amino_acid_degradation	Aromatic amino acids and derivatives	Amino Acids and Derivatives	0.029	0.75	7.25	High pH indicator
V4108	2	6	1	2	0	0	0	0	Phenylalanine-specific permease	Aromatic_amino_acid_degradation	Aromatic amino acids and derivatives	Amino Acids and Derivatives	0.021	2.75	0	Low pH indicator
V755	1	11	0	1	1	2	2	4	Aromatic amino acid transport protein AroP	Aromatic_amino_acid_degradation	Aromatic amino acids and derivatives	Amino Acids and Derivatives	1	3.25	2.25	Not significant
V2673	0	0	2	0	0	0	1	1	Homoprotocatechuate degradative operon repressor	Aromatic_amino_acid_degradation	Aromatic amino acids and derivatives	Amino Acids and Derivatives	1	0.5	0.5	Not significant
V2815	7	3	14	4	17	10	6	2	Indoleacetamide hydrolase (EC 3.5.1.-)	Aromatic_amino_acid_degradation	Aromatic amino acids and derivatives	Amino Acids and Derivatives	0.691	7	8.75	Not significant
V4662	0	2	1	0	3	1	4	1	Putative 2,4-dihydroxyhept-2-ene-1,7-dioic acid aldolase	Aromatic_amino_acid_degradation	Aromatic amino acids and derivatives	Amino Acids and Derivatives	0.185	0.75	2.25	Not significant
V4667	5	3	5	1	2	0	0	4	Putative 5-carboxymethyl-2-hydroxymuconate semialdehyde dehydrogenase oxidoreductase protein (EC 1.2.1.60)	Aromatic_amino_acid_degradation	Aromatic amino acids and derivatives	Amino Acids and Derivatives	0.2	3.5	1.5	Not significant
V4734	3	0	2	1	5	4	3	2	Putative fumarylacetoacetate (FAA) hydrolase	Aromatic_amino_acid_degradation	Aromatic amino acids and derivatives	Amino Acids and Derivatives	0.152	1.5	3.5	Not significant
V5837	22	58	28	15	3	24	12	11	Tryptophanase (EC 4.1.99.1)	Aromatic_amino_acid_degradation	Aromatic amino acids and derivatives	Amino Acids and Derivatives	0.079	30.75	12.5	Not significant
V673	0	0	0	6	0	0	0	0	Amino acid-binding ACT	Aromatic_amino_acid_interconversions_with_aryl_acids	Aromatic amino acids and derivatives	Amino Acids and Derivatives	1	1.5	0	Not significant
V2817	17	28	49	34	50	51	42	49	Indolepyruvate ferredoxin oxidoreductase, alpha and beta subunits	Aromatic_amino_acid_interconversions_with_aryl_acids	Aromatic amino acids and derivatives	Amino Acids and Derivatives	0.09	32	48	Not significant
V2818	0	3	0	0	0	1	2	1	Indolepyruvate ferredoxin oxidoreductase, alpha and beta subunits like	Aromatic_amino_acid_interconversions_with_aryl_acids	Aromatic amino acids and derivatives	Amino Acids and Derivatives	0.498	0.75	1	Not significant
V2819	20	10	18	24	16	12	17	6	Indolepyruvate oxidoreductase subunit IorA (EC 1.2.7.8)	Aromatic_amino_acid_interconversions_with_aryl_acids	Aromatic amino acids and derivatives	Amino Acids and Derivatives	0.255	18	12.75	Not significant
V2822	6	2	5	1	8	1	9	6	Indolepyruvate oxidoreductase subunit IorB II (EC 1.2.7.8)	Aromatic_amino_acid_interconversions_with_aryl_acids	Aromatic amino acids and derivatives	Amino Acids and Derivatives	0.359	3.5	6	Not significant
V4097	19	36	19	49	18	15	34	18	Phenylacetate-coenzyme A ligase (EC 6.2.1.30)	Aromatic_amino_acid_interconversions_with_aryl_acids	Aromatic amino acids and derivatives	Amino Acids and Derivatives	0.171	30.75	21.25	Not significant
V814	0	6	0	0	0	0	0	0	Bacilysin biosynthesis oxidoreductase BacC	Bacilysin_biosynthesis	Aromatic amino acids and derivatives	Amino Acids and Derivatives	1	1.5	0	Not significant
V67	0	1	0	0	0	0	0	0	2-Amino-2-deoxy-isochorismate hydrolase (EC 3.-.-.-)	Chorismate:_Intermediate_for_synthesis_of_Tryptophan,_PAPA_antibiotics,_PABA,_3-hydroxyanthranilate_and_more.	Aromatic amino acids and derivatives	Amino Acids and Derivatives	1	0.25	0	Not significant
V232	0	1	0	0	0	0	0	0	4-amino-4-deoxychorismate synthase, amidotransferase component , aminase component (EC 2.6.1.-)	Chorismate:_Intermediate_for_synthesis_of_Tryptophan,_PAPA_antibiotics,_PABA,_3-hydroxyanthranilate_and_more.	Aromatic amino acids and derivatives	Amino Acids and Derivatives	1	0.25	0	Not significant
V68	0	0	0	0	3	11	3	4	2-Amino-2-deoxy-isochorismate synthase (EC 4.1.3.-)	Chorismate:_Intermediate_for_synthesis_of_Tryptophan,_PAPA_antibiotics,_PABA,_3-hydroxyanthranilate_and_more.	Aromatic amino acids and derivatives	Amino Acids and Derivatives	0.036	0	5.25	High pH indicator
V2812	25	27	51	61	28	34	60	32	Indole-3-glycerol phosphate synthase (EC 4.1.1.48)	Chorismate:_Intermediate_for_synthesis_of_Tryptophan,_PAPA_antibiotics,_PABA,_3-hydroxyanthranilate_and_more.	Aromatic amino acids and derivatives	Amino Acids and Derivatives	0.98	41	38.5	Not significant
V2914	36	32	45	37	62	46	36	41	Isochorismatase (EC 3.3.2.1)	Chorismate:_Intermediate_for_synthesis_of_Tryptophan,_PAPA_antibiotics,_PABA,_3-hydroxyanthranilate_and_more.	Aromatic amino acids and derivatives	Amino Acids and Derivatives	0.273	37.5	46.25	Not significant
V2915	0	0	0	0	2	0	0	3	Isochorismate pyruvate-lyase (EC 4.-.-.-)	Chorismate:_Intermediate_for_synthesis_of_Tryptophan,_PAPA_antibiotics,_PABA,_3-hydroxyanthranilate_and_more.	Aromatic amino acids and derivatives	Amino Acids and Derivatives	0.449	0	1.25	Not significant
V2916	1	2	1	5	1	3	3	1	Isochorismate synthase (EC 5.4.4.2)	Chorismate:_Intermediate_for_synthesis_of_Tryptophan,_PAPA_antibiotics,_PABA,_3-hydroxyanthranilate_and_more.	Aromatic amino acids and derivatives	Amino Acids and Derivatives	1	2.25	2	Not significant
V3957	6	15	10	17	20	13	14	21	Para-aminobenzoate synthase, amidotransferase component (EC 2.6.1.85)	Chorismate:_Intermediate_for_synthesis_of_Tryptophan,_PAPA_antibiotics,_PABA,_3-hydroxyanthranilate_and_more.	Aromatic amino acids and derivatives	Amino Acids and Derivatives	0.224	12	17	Not significant
V4218	19	14	35	21	20	20	13	29	Phosphoribosylanthranilate isomerase (EC 5.3.1.24)	Chorismate:_Intermediate_for_synthesis_of_Tryptophan,_PAPA_antibiotics,_PABA,_3-hydroxyanthranilate_and_more.	Aromatic amino acids and derivatives	Amino Acids and Derivatives	0.79	22.25	20.5	Not significant
V4219	22	22	33	45	14	23	42	31	Phosphoribosylformimino-5-aminoimidazole carboxamide ribotide isomerase (EC 5.3.1.16)	Chorismate:_Intermediate_for_synthesis_of_Tryptophan,_PAPA_antibiotics,_PABA,_3-hydroxyanthranilate_and_more.	Aromatic amino acids and derivatives	Amino Acids and Derivatives	0.713	30.5	27.5	Not significant
V5835	63	110	98	119	87	87	99	93	Tryptophan synthase beta chain (EC 4.2.1.20)	Chorismate:_Intermediate_for_synthesis_of_Tryptophan,_PAPA_antibiotics,_PABA,_3-hydroxyanthranilate_and_more.	Aromatic amino acids and derivatives	Amino Acids and Derivatives	0.68	97.5	91.5	Not significant
V5836	19	45	50	38	27	47	47	32	Tryptophan synthase beta chain like (EC 4.2.1.20)	Chorismate:_Intermediate_for_synthesis_of_Tryptophan,_PAPA_antibiotics,_PABA,_3-hydroxyanthranilate_and_more.	Aromatic amino acids and derivatives	Amino Acids and Derivatives	1	38	38.25	Not significant
V120	38	39	29	33	24	40	39	35	2-keto-3-deoxy-D-arabino-heptulosonate-7-phosphate synthase II (EC 2.5.1.54)	Chorismate_Synthesis	Aromatic amino acids and derivatives	Amino Acids and Derivatives	1	34.75	34.5	Not significant
V1187	13	18	12	10	17	12	26	10	Chorismate mutase I (EC 5.4.99.5)	Chorismate_Synthesis	Aromatic amino acids and derivatives	Amino Acids and Derivatives	0.644	13.25	16.25	Not significant
V1188	3	12	4	5	4	1	7	19	Chorismate mutase II (EC 5.4.99.5)	Chorismate_Synthesis	Aromatic amino acids and derivatives	Amino Acids and Derivatives	0.77	6	7.75	Not significant
V1389	3	4	5	17	13	6	6	10	Cyclohexadienyl dehydrogenase (EC 1.3.1.12)(EC 1.3.1.43)	Chorismate_Synthesis	Aromatic amino acids and derivatives	Amino Acids and Derivatives	0.723	7.25	8.75	Not significant
V4493	4	5	8	4	0	1	6	0	Prephenate and/or arogenate dehydrogenase (unknown specificity) (EC 1.3.1.12)(EC 1.3.1.43)	Chorismate_Synthesis	Aromatic amino acids and derivatives	Amino Acids and Derivatives	0.129	5.25	1.75	Not significant
V4494	40	44	36	29	14	34	41	31	Prephenate dehydratase (EC 4.2.1.51)	Chorismate_Synthesis	Aromatic amino acids and derivatives	Amino Acids and Derivatives	0.384	37.25	30	Not significant
V4495	0	12	5	5	2	1	5	2	Prephenate dehydrogenase (EC 1.3.1.12)	Chorismate_Synthesis	Aromatic amino acids and derivatives	Amino Acids and Derivatives	0.702	5.5	2.5	Not significant
V5263	0	1	0	0	3	1	3	6	Shikimate 5-dehydrogenase I gamma (EC 1.1.1.25)	Chorismate_Synthesis	Aromatic amino acids and derivatives	Amino Acids and Derivatives	0.052	0.25	3.25	Not significant
V5265	0	0	0	6	0	1	0	0	Shikimate kinase II (EC 2.7.1.71)	Chorismate_Synthesis	Aromatic amino acids and derivatives	Amino Acids and Derivatives	1	1.5	0.25	Not significant
V78	4	0	0	16	0	7	4	0	2-amino-3,7-dideoxy-D-threo-hept-6-ulosonate synthase (EC 2.5.1.-)	Common_Pathway_For_Synthesis_of_Aromatic_Compounds_(DAHP_synthase_to_chorismate)	Aromatic amino acids and derivatives	Amino Acids and Derivatives	1	5	2.75	Not significant
V118	6	79	20	5	12	9	12	17	2-keto-3-deoxy-D-arabino-heptulosonate-7-phosphate synthase I alpha (EC 2.5.1.54)	Common_Pathway_For_Synthesis_of_Aromatic_Compounds_(DAHP_synthase_to_chorismate)	Aromatic amino acids and derivatives	Amino Acids and Derivatives	0.715	27.5	12.5	Not significant
V119	41	75	95	88	30	48	55	52	2-keto-3-deoxy-D-arabino-heptulosonate-7-phosphate synthase I beta (EC 2.5.1.54)	Common_Pathway_For_Synthesis_of_Aromatic_Compounds_(DAHP_synthase_to_chorismate)	Aromatic amino acids and derivatives	Amino Acids and Derivatives	0.121	74.75	46.25	Not significant
V166	0	0	2	8	0	4	1	6	3,7-dideoxy-D-threo-hepto-2, 6-diulosonate synthase (EC 4.2.3.-)	Common_Pathway_For_Synthesis_of_Aromatic_Compounds_(DAHP_synthase_to_chorismate)	Aromatic amino acids and derivatives	Amino Acids and Derivatives	0.834	2.5	2.75	Not significant
V173	2	5	25	18	3	1	1	4	3-dehydroquinate dehydratase I (EC 4.2.1.10)	Common_Pathway_For_Synthesis_of_Aromatic_Compounds_(DAHP_synthase_to_chorismate)	Aromatic amino acids and derivatives	Amino Acids and Derivatives	0.127	12.5	2.25	Not significant
V174	11	38	13	16	44	40	36	40	3-dehydroquinate dehydratase II (EC 4.2.1.10)	Common_Pathway_For_Synthesis_of_Aromatic_Compounds_(DAHP_synthase_to_chorismate)	Aromatic amino acids and derivatives	Amino Acids and Derivatives	0.058	19.5	40	Not significant
V269	94	55	53	57	63	47	80	61	5-Enolpyruvylshikimate-3-phosphate synthase (EC 2.5.1.19)	Common_Pathway_For_Synthesis_of_Aromatic_Compounds_(DAHP_synthase_to_chorismate)	Aromatic amino acids and derivatives	Amino Acids and Derivatives	0.901	64.75	62.75	Not significant
V4897	2	0	0	1	4	8	7	7	Quinate/shikimate 5-dehydrogenase I delta (EC 1.1.1.25)	Common_Pathway_For_Synthesis_of_Aromatic_Compounds_(DAHP_synthase_to_chorismate)	Aromatic amino acids and derivatives	Amino Acids and Derivatives	0.028	0.75	6.5	High pH indicator
V1189	111	74	72	80	57	85	61	66	Chorismate synthase (EC 4.2.3.5)	Common_Pathway_For_Synthesis_of_Aromatic_Compounds_(DAHP_synthase_to_chorismate)	Aromatic amino acids and derivatives	Amino Acids and Derivatives	0.177	84.25	67.25	Not significant
V5262	17	41	27	26	34	33	29	27	Shikimate 5-dehydrogenase I alpha (EC 1.1.1.25)	Common_Pathway_For_Synthesis_of_Aromatic_Compounds_(DAHP_synthase_to_chorismate)	Aromatic amino acids and derivatives	Amino Acids and Derivatives	0.632	27.75	30.75	Not significant
V5766	0	2	0	0	0	1	0	0	Transcriptional repressor protein TyrR	Common_Pathway_For_Synthesis_of_Aromatic_Compounds_(DAHP_synthase_to_chorismate)	Aromatic amino acids and derivatives	Amino Acids and Derivatives	1	0.5	0.25	Not significant
V2821	0	0	2	4	0	0	0	0	Indolepyruvate oxidoreductase subunit IorB (EC 1.2.7.8)	Indole-pyruvate_oxidoreductase_complex	Aromatic amino acids and derivatives	Amino Acids and Derivatives	0.442	1.5	0	Not significant
V752	0	0	0	0	0	2	3	0	Arogenate dehydratase (EC 4.2.1.91)	Phenylalanine_and_Tyrosine_Branches_from_Chorismate	Aromatic amino acids and derivatives	Amino Acids and Derivatives	0.406	0	1.25	Not significant
V753	0	10	3	2	1	1	14	9	Arogenate dehydrogenase (EC 1.3.1.43)	Phenylalanine_and_Tyrosine_Branches_from_Chorismate	Aromatic amino acids and derivatives	Amino Acids and Derivatives	0.461	3.75	6.25	Not significant
V896	6	9	18	10	20	16	13	12	Biosynthetic Aromatic amino acid aminotransferase alpha (EC 2.6.1.57)	Phenylalanine_and_Tyrosine_Branches_from_Chorismate	Aromatic amino acids and derivatives	Amino Acids and Derivatives	0.195	10.75	15.25	Not significant
V897	39	24	27	36	39	50	30	27	Biosynthetic Aromatic amino acid aminotransferase beta (EC 2.6.1.57)	Phenylalanine_and_Tyrosine_Branches_from_Chorismate	Aromatic amino acids and derivatives	Amino Acids and Derivatives	0.485	31.5	36.5	Not significant
V1388	0	0	4	0	1	1	1	0	Cyclohexadienyl dehydratase (EC 4.2.1.51)(EC 4.2.1.91)	Phenylalanine_and_Tyrosine_Branches_from_Chorismate	Aromatic amino acids and derivatives	Amino Acids and Derivatives	1	1	0.75	Not significant
V4013	0	3	3	7	0	0	0	0	Periplasmic aromatic amino acid aminotransferase beta precursor (EC 2.6.1.57)	Phenylalanine_and_Tyrosine_Branches_from_Chorismate	Aromatic amino acids and derivatives	Amino Acids and Derivatives	0.144	3.25	0	Not significant
V4015	0	0	0	0	1	0	0	0	Periplasmic chorismate mutase I precursor (EC 5.4.99.5)	Phenylalanine_and_Tyrosine_Branches_from_Chorismate	Aromatic amino acids and derivatives	Amino Acids and Derivatives	1	0	0.25	Not significant
V79	12	12	11	13	6	10	17	6	2-amino-3-carboxymuconate-6-semialdehyde decarboxylase (EC 4.1.1.45)	Tryptophan_catabolism	Aromatic amino acids and derivatives	Amino Acids and Derivatives	0.454	12	9.75	Not significant
V88	3	3	7	2	6	0	0	3	2-aminomuconate deaminase (EC 3.5.99.5)	Tryptophan_catabolism	Aromatic amino acids and derivatives	Amino Acids and Derivatives	0.316	3.75	2.25	Not significant
V89	3	0	9	1	0	1	0	0	2-aminomuconate semialdehyde dehydrogenase (EC 1.2.1.32)	Tryptophan_catabolism	Aromatic amino acids and derivatives	Amino Acids and Derivatives	0.266	3.25	0.25	Not significant
V2952	0	0	1	0	0	0	1	0	Kynurenine formamidase (EC 3.5.1.9)	Tryptophan_catabolism	Aromatic amino acids and derivatives	Amino Acids and Derivatives	1	0.25	0.25	Not significant
V520	0	4	3	2	0	1	6	6	Acting phosphoribosylanthranilate isomerase (EC 5.3.1.24)	Tryptophan_synthesis	Aromatic amino acids and derivatives	Amino Acids and Derivatives	0.791	2.25	3.25	Not significant
V703	55	44	44	71	40	50	47	65	Anthranilate phosphoribosyltransferase (EC 2.4.2.18)	Tryptophan_synthesis	Aromatic amino acids and derivatives	Amino Acids and Derivatives	0.706	53.5	50.5	Not significant
V704	30	31	33	40	35	37	31	25	Anthranilate synthase, amidotransferase component (EC 4.1.3.27)	Tryptophan_synthesis	Aromatic amino acids and derivatives	Amino Acids and Derivatives	0.725	33.5	32	Not significant
V705	61	77	96	92	90	76	84	77	Anthranilate synthase, aminase component (EC 4.1.3.27)	Tryptophan_synthesis	Aromatic amino acids and derivatives	Amino Acids and Derivatives	1	81.5	81.75	Not significant
V3397	37	38	54	57	73	71	60	58	Methylmalonate-semialdehyde dehydrogenase (EC 1.2.1.27)	Branched_chain_amino_acid_degradation_regulons	Branched-chain amino acids	Amino Acids and Derivatives	0.03	46.5	65.5	High pH indicator
V476	66	97	64	44	64	64	63	68	Acetoacetyl-CoA synthetase (EC 6.2.1.16)	Branched_chain_amino_acid_degradation_regulons	Branched-chain amino acids	Amino Acids and Derivatives	0.807	67.75	64.75	Not significant
V923	40	43	23	26	39	43	46	56	Branched-chain alpha-keto acid dehydrogenase, E1 component, alpha subunit (EC 1.2.4.4)	Branched_chain_amino_acid_degradation_regulons	Branched-chain amino acids	Amino Acids and Derivatives	0.144	33	46	Not significant
V1785	60	110	90	59	51	74	73	59	Electron transfer flavoprotein, alpha subunit	Branched_chain_amino_acid_degradation_regulons	Branched-chain amino acids	Amino Acids and Derivatives	0.314	79.75	64.25	Not significant
V1786	87	78	60	52	57	48	60	61	Electron transfer flavoprotein, beta subunit	Branched_chain_amino_acid_degradation_regulons	Branched-chain amino acids	Amino Acids and Derivatives	0.268	69.25	56.5	Not significant
V4475	0	1	3	1	5	1	4	2	Predicted transcriptional regulator LiuR of leucine degradation pathway, MerR family	Branched_chain_amino_acid_degradation_regulons	Branched-chain amino acids	Amino Acids and Derivatives	0.204	1.25	3	Not significant
V5474	22	12	26	18	23	12	22	19	Succinyl-CoA:3-ketoacid-coenzyme A transferase subunit B (EC 2.8.3.5)	Branched_chain_amino_acid_degradation_regulons	Branched-chain amino acids	Amino Acids and Derivatives	1	19.5	19	Not significant
V5709	0	2	5	1	2	1	4	4	Transcriptional regulator BkdR of isoleucine and valine catabolism operon	Branched_chain_amino_acid_degradation_regulons	Branched-chain amino acids	Amino Acids and Derivatives	0.616	2	2.75	Not significant
V11	37	57	49	73	61	65	55	64	(R)-citramalate synthase (EC 2.3.1.182)	Branched-Chain_Amino_Acid_Biosynthesis	Branched-chain amino acids	Amino Acids and Derivatives	0.444	54	61.25	Not significant
V117	114	149	148	151	104	130	169	150	2-isopropylmalate synthase (EC 2.3.3.13)	Branched-Chain_Amino_Acid_Biosynthesis	Branched-chain amino acids	Amino Acids and Derivatives	0.929	140.5	138.25	Not significant
V197	143	171	142	121	101	124	135	117	3-isopropylmalate dehydratase large subunit (EC 4.2.1.33)	Branched-Chain_Amino_Acid_Biosynthesis	Branched-chain amino acids	Amino Acids and Derivatives	0.088	144.25	119.25	Not significant
V199	113	85	118	78	88	93	99	72	3-isopropylmalate dehydrogenase (EC 1.1.1.85)	Branched-Chain_Amino_Acid_Biosynthesis	Branched-chain amino acids	Amino Acids and Derivatives	0.413	98.5	88	Not significant
V198	31	37	47	36	51	61	55	53	3-isopropylmalate dehydratase small subunit (EC 4.2.1.33)	Branched-Chain_Amino_Acid_Biosynthesis	Branched-chain amino acids	Amino Acids and Derivatives	0.035	37.75	55	High pH indicator
V1729	180	137	146	131	137	156	143	154	Dihydroxy-acid dehydratase (EC 4.2.1.9)	Branched-Chain_Amino_Acid_Biosynthesis	Branched-chain amino acids	Amino Acids and Derivatives	0.935	148.5	147.5	Not significant
V2946	75	69	82	94	64	131	79	108	Ketol-acid reductoisomerase (EC 1.1.1.86)	Branched-Chain_Amino_Acid_Biosynthesis	Branched-chain amino acids	Amino Acids and Derivatives	0.435	80	95.5	Not significant
V3132	1	6	3	0	10	9	9	3	Leucine-responsive regulatory protein, regulator for leucine (or lrp) regulon and high-affinity branched-chain amino acid transport system	Branched-Chain_Amino_Acid_Biosynthesis	Branched-chain amino acids	Amino Acids and Derivatives	0.099	2.5	7.75	Not significant
V5630	13	40	51	38	27	42	34	43	Threonine dehydratase (EC 4.3.1.19)	Branched-Chain_Amino_Acid_Biosynthesis	Branched-chain amino acids	Amino Acids and Derivatives	0.942	35.5	36.5	Not significant
V5631	10	7	3	3	12	20	13	7	Threonine dehydratase biosynthetic (EC 4.3.1.19)	Branched-Chain_Amino_Acid_Biosynthesis	Branched-chain amino acids	Amino Acids and Derivatives	0.094	5.75	13	Not significant
V477	7	1	5	1	6	4	6	4	Acetoacetyl-CoA synthetase [leucine] (EC 6.2.1.16)	HMG_CoA_Synthesis	Branched-chain amino acids	Amino Acids and Derivatives	0.442	3.5	5	Not significant
V902	1	0	1	0	0	2	1	0	Biotin carboxyl carrier protein of methylcrotonyl-CoA carboxylase	HMG_CoA_Synthesis	Branched-chain amino acids	Amino Acids and Derivatives	1	0.5	0.75	Not significant
V908	0	4	2	1	0	3	3	1	Biotin carboxylase of methylcrotonyl-CoA carboxylase (EC 6.3.4.14)	HMG_CoA_Synthesis	Branched-chain amino acids	Amino Acids and Derivatives	1	1.75	1.75	Not significant
V2712	40	35	34	31	36	44	55	36	Hydroxymethylglutaryl-CoA lyase (EC 4.1.3.4)	HMG_CoA_Synthesis	Branched-chain amino acids	Amino Acids and Derivatives	0.14	35	42.75	Not significant
V201	125	134	95	87	94	107	84	90	3-ketoacyl-CoA thiolase (EC 2.3.1.16)	Isoleucine_degradation	Branched-chain amino acids	Amino Acids and Derivatives	0.234	110.25	93.75	Not significant
V528	159	151	132	76	135	115	136	129	Acyl-CoA dehydrogenase, short-chain specific (EC 1.3.99.2)	Isoleucine_degradation	Branched-chain amino acids	Amino Acids and Derivatives	1	129.5	128.75	Not significant
V1711	82	54	77	46	62	65	75	77	Dihydrolipoamide acyltransferase component of branched-chain alpha-keto acid dehydrogenase complex (EC 2.3.1.168)	Isoleucine_degradation	Branched-chain amino acids	Amino Acids and Derivatives	0.612	64.75	69.75	Not significant
V1715	26	59	60	19	17	25	30	31	Dihydrolipoamide dehydrogenase of branched-chain alpha-keto acid dehydrogenase (EC 1.8.1.4)	Isoleucine_degradation	Branched-chain amino acids	Amino Acids and Derivatives	0.315	41	25.75	Not significant
V1821	15	27	17	22	12	24	14	13	Enoyl-CoA hydratase [isoleucine degradation] (EC 4.2.1.17)	Isoleucine_degradation	Branched-chain amino acids	Amino Acids and Derivatives	0.263	20.25	15.75	Not significant
V4127	0	2	1	5	12	5	4	2	Phosphate butyryltransferase (EC 2.3.1.19)	Isoleucine_degradation	Branched-chain amino acids	Amino Acids and Derivatives	0.235	2	5.75	Not significant
V4515	19	12	7	17	17	13	10	13	Probable acyl-CoA dehydrogenase (EC 1.3.99.3)	Isoleucine_degradation	Branched-chain amino acids	Amino Acids and Derivatives	0.941	13.75	13.25	Not significant
V2943	1	2	3	12	0	0	0	0	Ketoisovalerate oxidoreductase subunit VorB (EC 1.2.7.7)	Ketoisovalerate_oxidoreductase	Branched-chain amino acids	Amino Acids and Derivatives	0.03	4.5	0	Low pH indicator
V2942	1	0	13	4	0	0	0	1	Ketoisovalerate oxidoreductase subunit VorA (EC 1.2.7.7)	Ketoisovalerate_oxidoreductase	Branched-chain amino acids	Amino Acids and Derivatives	0.257	4.5	0.25	Not significant
V2944	0	0	0	1	0	0	0	0	Ketoisovalerate oxidoreductase subunit VorC (EC 1.2.7.7)	Ketoisovalerate_oxidoreductase	Branched-chain amino acids	Amino Acids and Derivatives	1	0.25	0	Not significant
V2945	0	0	2	0	0	0	0	0	Ketoisovalerate oxidoreductase subunit VorG (EC 1.2.7.7)	Ketoisovalerate_oxidoreductase	Branched-chain amino acids	Amino Acids and Derivatives	1	0.5	0	Not significant
V4893	1	3	23	23	2	1	7	0	Pyruvate:ferredoxin oxidoreductase, gamma subunit (EC 1.2.7.1)	Ketoisovalerate_oxidoreductase	Branched-chain amino acids	Amino Acids and Derivatives	0.199	12.5	2.5	Not significant
V5746	0	0	0	4	2	0	0	0	Transcriptional regulator, Hth-3 family	Ketoisovalerate_oxidoreductase	Branched-chain amino acids	Amino Acids and Derivatives	1	1	0.5	Not significant
V6265	0	0	2	0	0	0	0	0	conserved protein associated with acetyl-CoA C-acyltransferase	Ketoisovalerate_oxidoreductase	Branched-chain amino acids	Amino Acids and Derivatives	1	0.5	0	Not significant
V6344	0	0	3	0	0	1	0	0	nonspecific lipid-transfer protein (acethyl CoA synthetase)	Ketoisovalerate_oxidoreductase	Branched-chain amino acids	Amino Acids and Derivatives	1	0.75	0.25	Not significant
V926	97	81	115	91	95	97	96	89	Branched-chain amino acid aminotransferase (EC 2.6.1.42)	Leucine_Biosynthesis	Branched-chain amino acids	Amino Acids and Derivatives	0.824	96	94.25	Not significant
V2714	1	7	4	12	3	6	6	2	Hydroxymethylglutaryl-CoA synthase (EC 2.3.3.10)	Leucine_Degradation_and_HMG-CoA_Metabolism	Branched-chain amino acids	Amino Acids and Derivatives	0.608	6	4.25	Not significant
V2935	69	101	36	35	84	71	66	73	Isovaleryl-CoA dehydrogenase (EC 1.3.99.10)	Leucine_Degradation_and_HMG-CoA_Metabolism	Branched-chain amino acids	Amino Acids and Derivatives	0.378	60.25	73.5	Not significant
V3130	9	23	11	5	18	30	18	24	Leucine dehydrogenase (EC 1.4.1.9)	Leucine_Degradation_and_HMG-CoA_Metabolism	Branched-chain amino acids	Amino Acids and Derivatives	0.083	12	22.5	Not significant
V5473	15	44	24	17	14	11	26	21	Succinyl-CoA:3-ketoacid-coenzyme A transferase subunit A (EC 2.8.3.5)	Leucine_Degradation_and_HMG-CoA_Metabolism	Branched-chain amino acids	Amino Acids and Derivatives	0.455	25	18	Not significant
V193	13	23	13	13	34	29	24	22	3-hydroxyisobutyrate dehydrogenase (EC 1.1.1.31)	Valine_degradation	Branched-chain amino acids	Amino Acids and Derivatives	0.061	15.5	27.25	Not significant
V924	83	66	96	51	75	67	79	81	Branched-chain alpha-keto acid dehydrogenase, E1 component, beta subunit (EC 1.2.4.4)	Valine_degradation	Branched-chain amino acids	Amino Acids and Derivatives	0.933	74	75.5	Not significant
V778	152	185	179	215	193	170	170	182	Aspartate aminotransferase (EC 2.6.1.1)	Aspartate_aminotransferase	Glutamine, glutamate, aspartate, asparagine; ammonia assimilation	Amino Acids and Derivatives	0.733	182.75	178.75	Not significant
V5967	7	11	6	14	10	10	4	5	Uncharacterized PLP-dependent aminotransferase YfdZ	Aspartate_aminotransferase	Glutamine, glutamate, aspartate, asparagine; ammonia assimilation	Amino Acids and Derivatives	0.445	9.5	7.25	Not significant
V2404	0	3	7	1	4	12	5	6	Glutamate Aspartate periplasmic binding protein precursor GltI (TC 3.A.1.3.4)	Glutamate_and_Aspartate_uptake_in_Bacteria	Glutamine, glutamate, aspartate, asparagine; ammonia assimilation	Amino Acids and Derivatives	0.169	2.75	6.75	Not significant
V2405	1	0	1	1	3	1	5	0	Glutamate Aspartate transport ATP-binding protein GltL (TC 3.A.1.3.4)	Glutamate_and_Aspartate_uptake_in_Bacteria	Glutamine, glutamate, aspartate, asparagine; ammonia assimilation	Amino Acids and Derivatives	0.522	0.75	2.25	Not significant
V2406	0	0	2	2	1	2	0	1	Glutamate Aspartate transport system permease protein GltJ (TC 3.A.1.3.4)	Glutamate_and_Aspartate_uptake_in_Bacteria	Glutamine, glutamate, aspartate, asparagine; ammonia assimilation	Amino Acids and Derivatives	1	1	1	Not significant
V2407	1	0	3	2	5	0	3	1	Glutamate Aspartate transport system permease protein GltK (TC 3.A.1.3.4)	Glutamate_and_Aspartate_uptake_in_Bacteria	Glutamine, glutamate, aspartate, asparagine; ammonia assimilation	Amino Acids and Derivatives	0.835	1.5	2.25	Not significant
V2424	0	3	0	0	0	0	0	1	Glutamate-aspartate carrier protein	Glutamate_and_Aspartate_uptake_in_Bacteria	Glutamine, glutamate, aspartate, asparagine; ammonia assimilation	Amino Acids and Derivatives	1	0.75	0.25	Not significant
V5303	1	0	0	0	2	1	1	0	Signal transduction histidine kinase regulating C4-dicarboxylate transport system (EC 2.7.13.3)	Glutamate_and_Aspartate_uptake_in_Bacteria	Glutamine, glutamate, aspartate, asparagine; ammonia assimilation	Amino Acids and Derivatives	0.383	0.25	1	Not significant
V5340	5	5	0	1	5	6	13	4	Sodium/glutamate symport protein	Glutamate_and_Aspartate_uptake_in_Bacteria	Glutamine, glutamate, aspartate, asparagine; ammonia assimilation	Amino Acids and Derivatives	0.209	2.75	7	Not significant
V5845	3	1	0	0	5	3	0	1	Two component, Sigma-54 Specific, central transcriptional regulator of acidic amino acid uptake	Glutamate_and_Aspartate_uptake_in_Bacteria	Glutamine, glutamate, aspartate, asparagine; ammonia assimilation	Amino Acids and Derivatives	0.584	1	2.25	Not significant
V3600	2	0	0	0	0	0	0	0	NAD-specific glutamate dehydrogenase (EC 1.4.1.2), eukaryotic type	Glutamate_dehydrogenases	Glutamine, glutamate, aspartate, asparagine; ammonia assimilation	Amino Acids and Derivatives	1	0.5	0	Not significant
V3602	8	14	12	11	20	31	15	10	NAD-specific glutamate dehydrogenase (EC 1.4.1.2), large form	Glutamate_dehydrogenases	Glutamine, glutamate, aspartate, asparagine; ammonia assimilation	Amino Acids and Derivatives	0.18	11.25	19	Not significant
V3640	43	58	56	71	50	46	50	62	NADP-specific glutamate dehydrogenase (EC 1.4.1.4)	Glutamate_dehydrogenases	Glutamine, glutamate, aspartate, asparagine; ammonia assimilation	Amino Acids and Derivatives	0.49	57	52	Not significant
V779	6	4	9	8	26	29	18	27	Aspartate ammonia-lyase (EC 4.3.1.1)	Glutamine,_Glutamate,_Aspartate_and_Asparagine_Biosynthesis	Glutamine, glutamate, aspartate, asparagine; ammonia assimilation	Amino Acids and Derivatives	0.029	6.75	25	High pH indicator
V783	1	4	12	8	0	0	0	0	Aspartate--ammonia ligase (EC 6.3.1.1)	Glutamine,_Glutamate,_Aspartate_and_Asparagine_Biosynthesis	Glutamine, glutamate, aspartate, asparagine; ammonia assimilation	Amino Acids and Derivatives	0.025	6.25	0	Low pH indicator
V2425	13	22	13	15	42	89	43	86	Glutaminase (EC 3.5.1.2)	Glutamine,_Glutamate,_Aspartate_and_Asparagine_Biosynthesis	Glutamine, glutamate, aspartate, asparagine; ammonia assimilation	Amino Acids and Derivatives	0.025	15.75	65	High pH indicator
V2428	7	10	7	7	27	19	13	18	Glutamine amidotransferase protein GlxB (EC 2.4.2.-)	Glutamine,_Glutamate,_Aspartate_and_Asparagine_Biosynthesis	Glutamine, glutamate, aspartate, asparagine; ammonia assimilation	Amino Acids and Derivatives	0.022	7.75	19.25	High pH indicator
V772	0	3	1	0	2	1	0	0	Asparagine synthetase [glutamine-hydrolyzing] (EC 6.3.5.4) AsnB	Glutamine,_Glutamate,_Aspartate_and_Asparagine_Biosynthesis	Glutamine, glutamate, aspartate, asparagine; ammonia assimilation	Amino Acids and Derivatives	1	1	0.75	Not significant
V773	8	22	20	15	32	17	24	20	Asparagine synthetase [glutamine-hydrolyzing] (EC 6.3.5.4) AsnH	Glutamine,_Glutamate,_Aspartate_and_Asparagine_Biosynthesis	Glutamine, glutamate, aspartate, asparagine; ammonia assimilation	Amino Acids and Derivatives	0.207	16.25	23.25	Not significant
V782	2	2	2	1	3	1	2	1	Aspartate racemase (EC 5.1.1.13)	Glutamine,_Glutamate,_Aspartate_and_Asparagine_Biosynthesis	Glutamine, glutamate, aspartate, asparagine; ammonia assimilation	Amino Acids and Derivatives	1	1.75	1.75	Not significant
V2427	0	1	0	0	2	0	0	0	Glutamine amidotransferase class-I (EC 6.3.5.2)	Glutamine,_Glutamate,_Aspartate_and_Asparagine_Biosynthesis	Glutamine, glutamate, aspartate, asparagine; ammonia assimilation	Amino Acids and Derivatives	1	0.25	0.5	Not significant
V2430	8	11	13	3	8	13	10	6	Glutamine synthetase (EC 6.3.1.2)	Glutamine,_Glutamate,_Aspartate_and_Asparagine_Biosynthesis	Glutamine, glutamate, aspartate, asparagine; ammonia assimilation	Amino Acids and Derivatives	1	8.75	9.25	Not significant
V2431	3	55	33	5	21	32	59	45	Glutamine synthetase family protein in hypothetical Actinobacterial gene cluster	Glutamine,_Glutamate,_Aspartate_and_Asparagine_Biosynthesis	Glutamine, glutamate, aspartate, asparagine; ammonia assimilation	Amino Acids and Derivatives	0.308	24	39.25	Not significant
V2432	290	197	180	170	250	290	233	208	Glutamine synthetase type I (EC 6.3.1.2)	Glutamine,_Glutamate,_Aspartate_and_Asparagine_Biosynthesis	Glutamine, glutamate, aspartate, asparagine; ammonia assimilation	Amino Acids and Derivatives	0.351	209.25	245.25	Not significant
V2435	0	1	0	0	0	0	0	0	Glutamine synthetase, clostridia type (EC 6.3.1.2)	Glutamine,_Glutamate,_Aspartate_and_Asparagine_Biosynthesis	Glutamine, glutamate, aspartate, asparagine; ammonia assimilation	Amino Acids and Derivatives	1	0.25	0	Not significant
V2978	9	19	22	13	26	20	20	27	L-asparaginase (EC 3.5.1.1)	Glutamine,_Glutamate,_Aspartate_and_Asparagine_Biosynthesis	Glutamine, glutamate, aspartate, asparagine; ammonia assimilation	Amino Acids and Derivatives	0.111	15.75	23.25	Not significant
V2979	0	0	0	0	1	1	0	2	L-asparaginase I, cytoplasmic (EC 3.5.1.1)	Glutamine,_Glutamate,_Aspartate_and_Asparagine_Biosynthesis	Glutamine, glutamate, aspartate, asparagine; ammonia assimilation	Amino Acids and Derivatives	0.134	0	1	Not significant
V3599	68	103	66	92	64	88	95	103	NAD-specific glutamate dehydrogenase (EC 1.4.1.2)	Glutamine,_Glutamate,_Aspartate_and_Asparagine_Biosynthesis	Glutamine, glutamate, aspartate, asparagine; ammonia assimilation	Amino Acids and Derivatives	0.802	82.25	87.5	Not significant
V6298	18	43	26	7	35	31	32	48	glutamine synthetase family protein	Glutamine,_Glutamate,_Aspartate_and_Asparagine_Biosynthesis	Glutamine, glutamate, aspartate, asparagine; ammonia assimilation	Amino Acids and Derivatives	0.206	23.5	36.5	Not significant
V2311	0	0	0	0	0	1	0	0	Gamma-glutamyltranspeptidase PgsD/CapD (EC 2.3.2.2), catalyses PGA anchorage to peptidoglycan	Poly-gamma-glutamate_biosynthesis	Glutamine, glutamate, aspartate, asparagine; ammonia assimilation	Amino Acids and Derivatives	1	0	0.25	Not significant
V4264	0	0	0	1	0	1	0	0	Poly-gamma-glutamate synthase subunit PgsA/CapA (EC 6.3.2.-)	Poly-gamma-glutamate_biosynthesis	Glutamine, glutamate, aspartate, asparagine; ammonia assimilation	Amino Acids and Derivatives	1	0.25	0.25	Not significant
V4265	0	0	1	0	0	0	0	1	Poly-gamma-glutamate synthase subunit PgsB/CapB (EC 6.3.2.-)	Poly-gamma-glutamate_biosynthesis	Glutamine, glutamate, aspartate, asparagine; ammonia assimilation	Amino Acids and Derivatives	1	0.25	0.25	Not significant
V5768	0	4	0	2	0	1	0	0	Transition state regulatory protein AbrB	Poly-gamma-glutamate_biosynthesis	Glutamine, glutamate, aspartate, asparagine; ammonia assimilation	Amino Acids and Derivatives	0.449	1.5	0.25	Not significant
V385	37	21	33	70	37	44	28	30	ATP phosphoribosyltransferase (EC 2.4.2.17)	Histidine_Biosynthesis	Histidine Metabolism	Amino Acids and Derivatives	0.805	40.25	34.75	Not significant
V386	11	24	23	18	11	12	17	11	ATP phosphoribosyltransferase catalytic subunit (EC 2.4.2.17)	Histidine_Biosynthesis	Histidine Metabolism	Amino Acids and Derivatives	0.16	19	12.75	Not significant
V387	10	9	19	8	21	5	15	10	ATP phosphoribosyltransferase regulatory subunit (EC 2.4.2.17)	Histidine_Biosynthesis	Histidine Metabolism	Amino Acids and Derivatives	0.822	11.5	12.75	Not significant
V2788	45	47	52	41	51	61	67	77	Imidazole glycerol phosphate synthase cyclase subunit (EC 4.1.3.-)	Histidine_Biosynthesis	Histidine Metabolism	Amino Acids and Derivatives	0.041	46.25	64	High pH indicator
V2655	59	43	48	105	50	58	54	77	Histidinol dehydrogenase (EC 1.1.1.23)	Histidine_Biosynthesis	Histidine Metabolism	Amino Acids and Derivatives	0.869	63.75	59.75	Not significant
V2656	31	10	16	7	15	13	5	5	Histidinol-phosphatase (EC 3.1.3.15)	Histidine_Biosynthesis	Histidine Metabolism	Amino Acids and Derivatives	0.412	16	9.5	Not significant
V2657	19	28	16	17	23	20	28	23	Histidinol-phosphatase [alternative form] (EC 3.1.3.15)	Histidine_Biosynthesis	Histidine Metabolism	Amino Acids and Derivatives	0.329	20	23.5	Not significant
V2658	35	44	46	22	11	27	30	35	Histidinol-phosphate aminotransferase (EC 2.6.1.9)	Histidine_Biosynthesis	Histidine Metabolism	Amino Acids and Derivatives	0.225	36.75	25.75	Not significant
V2787	14	27	37	24	19	26	20	35	Imidazole glycerol phosphate synthase amidotransferase subunit (EC 2.4.2.-)	Histidine_Biosynthesis	Histidine Metabolism	Amino Acids and Derivatives	0.967	25.5	25	Not significant
V2789	27	12	33	42	30	54	33	30	Imidazoleglycerol-phosphate dehydratase (EC 4.2.1.19)	Histidine_Biosynthesis	Histidine Metabolism	Amino Acids and Derivatives	0.415	28.5	36.75	Not significant
V828	0	4	0	1	9	6	2	4	Believed to be an alternative form of N-formylglutamate deformylase (EC 3.5.1.68), but experimentally invalidated	Histidine_Degradation	Histidine Metabolism	Amino Acids and Derivatives	0.091	1.25	5.25	Not significant
V2189	2	1	0	0	7	2	2	2	Formiminoglutamase (EC 3.5.3.8)	Histidine_Degradation	Histidine Metabolism	Amino Acids and Derivatives	0.102	0.75	3.25	Not significant
V2654	0	0	2	0	1	1	1	0	Histidine utilization repressor	Histidine_Degradation	Histidine Metabolism	Amino Acids and Derivatives	0.458	0.5	0.75	Not significant
V2790	43	27	55	19	27	45	63	44	Imidazolonepropionase (EC 3.5.2.7)	Histidine_Degradation	Histidine Metabolism	Amino Acids and Derivatives	0.456	36	44.75	Not significant
V3547	71	5	10	15	11	13	9	4	N-formylglutamate deformylase (EC 3.5.1.68)	Histidine_Degradation	Histidine Metabolism	Amino Acids and Derivatives	0.453	25.25	9.25	Not significant
V6072	104	61	76	63	97	111	111	97	Urocanate hydratase (EC 4.2.1.49)	Histidine_Degradation	Histidine Metabolism	Amino Acids and Derivatives	0.092	76	104	Not significant
V5497	4	9	4	18	20	24	47	26	Sulfate and thiosulfate binding protein CysP	Cysteine_Biosynthesis	Lysine, threonine, methionine, and cysteine	Amino Acids and Derivatives	0.027	8.75	29.25	High pH indicator
V1398	84	58	54	41	42	91	66	64	Cystathionine gamma-lyase (EC 4.4.1.1)	Cysteine_Biosynthesis	Lysine, threonine, methionine, and cysteine	Amino Acids and Derivatives	0.605	59.25	65.75	Not significant
V1407	81	57	101	110	54	56	75	89	Cysteine synthase (EC 2.5.1.47)	Cysteine_Biosynthesis	Lysine, threonine, methionine, and cysteine	Amino Acids and Derivatives	0.223	87.25	68.5	Not significant
V1408	9	1	7	1	1	5	3	3	Cysteine synthase A (EC 2.5.1.47)	Cysteine_Biosynthesis	Lysine, threonine, methionine, and cysteine	Amino Acids and Derivatives	0.633	4.5	3	Not significant
V1409	20	13	14	16	15	28	23	23	Cysteine synthase B (EC 2.5.1.47)	Cysteine_Biosynthesis	Lysine, threonine, methionine, and cysteine	Amino Acids and Derivatives	0.086	15.75	22.25	Not significant
V5499	34	63	76	46	64	53	40	59	Sulfate permease	Cysteine_Biosynthesis	Lysine, threonine, methionine, and cysteine	Amino Acids and Derivatives	1	54.75	54	Not significant
V5504	0	0	0	0	0	0	0	1	Sulfate transporter, CysZ-type	Cysteine_Biosynthesis	Lysine, threonine, methionine, and cysteine	Amino Acids and Derivatives	1	0	0.25	Not significant
V507	0	5	2	0	1	2	3	5	Acetylaminoadipate kinase (EC 2.7.2.-)	Lysine_biosynthesis_AAA_pathway_2	Lysine, threonine, methionine, and cysteine	Amino Acids and Derivatives	0.359	1.75	2.75	Not significant
V636	0	0	1	1	0	1	0	0	Alpha-aminoadipate aminotransferase (EC 2.6.1.39)	Lysine_biosynthesis_AAA_pathway_2	Lysine, threonine, methionine, and cysteine	Amino Acids and Derivatives	1	0.5	0.25	Not significant
V2665	12	4	3	4	3	0	2	0	Homoaconitase (EC 4.2.1.36)	Lysine_biosynthesis_AAA_pathway_2	Lysine, threonine, methionine, and cysteine	Amino Acids and Derivatives	0.053	5.75	1.25	Not significant
V2666	1	0	1	0	0	0	0	1	Homoaconitase large subunit (EC 4.2.1.36)	Lysine_biosynthesis_AAA_pathway_2	Lysine, threonine, methionine, and cysteine	Amino Acids and Derivatives	1	0.5	0.25	Not significant
V2671	0	3	2	1	0	1	1	0	Homoisocitrate dehydrogenase (EC 1.1.1.87)	Lysine_biosynthesis_AAA_pathway_2	Lysine, threonine, methionine, and cysteine	Amino Acids and Derivatives	0.399	1.5	0.5	Not significant
V3206	0	0	6	0	2	11	6	1	Lysine biosynthesis protein LysX	Lysine_biosynthesis_AAA_pathway_2	Lysine, threonine, methionine, and cysteine	Amino Acids and Derivatives	0.107	1.5	5	Not significant
V3515	7	1	3	0	1	3	4	1	N-acetyl-gamma-aminoadipyl-phosphate reductase (EC 1.2.1.-)	Lysine_biosynthesis_AAA_pathway_2	Lysine, threonine, methionine, and cysteine	Amino Acids and Derivatives	1	2.75	2.25	Not significant
V3517	0	1	0	0	0	0	0	1	N-acetyl-lysine aminotransferase (EC 2.6.1.-)	Lysine_biosynthesis_AAA_pathway_2	Lysine, threonine, methionine, and cysteine	Amino Acids and Derivatives	1	0.25	0.25	Not significant
V3518	3	0	3	4	2	7	6	3	N-acetyl-lysine deacetylase (EC 3.5.1.-)	Lysine_biosynthesis_AAA_pathway_2	Lysine, threonine, methionine, and cysteine	Amino Acids and Derivatives	0.299	2.5	4.5	Not significant
V5197	0	0	1	0	0	0	0	2	Saccharopine dehydrogenase [NADP , L-glutamate-forming] (EC 1.5.1.10)	Lysine_biosynthesis_AAA_pathway_2	Lysine, threonine, methionine, and cysteine	Amino Acids and Derivatives	1	0.25	0.5	Not significant
V40	5	6	2	2	7	2	11	8	2,3,4,5-tetrahydropyridine-2,6-dicarboxylate N-acetyltransferase (EC 2.3.1.89)	Lysine_Biosynthesis_DAP_Pathway	Lysine, threonine, methionine, and cysteine	Amino Acids and Derivatives	0.202	3.75	7	Not significant
V41	19	45	44	37	24	35	42	39	2,3,4,5-tetrahydropyridine-2,6-dicarboxylate N-succinyltransferase (EC 2.3.1.117)	Lysine_Biosynthesis_DAP_Pathway	Lysine, threonine, methionine, and cysteine	Amino Acids and Derivatives	0.875	36.25	35	Not significant
V3553	4	3	8	4	1	0	0	1	N-succinyl-L,L-diaminopimelate aminotransferase (EC 2.6.1.17)	Lysine_Biosynthesis_DAP_Pathway	Lysine, threonine, methionine, and cysteine	Amino Acids and Derivatives	0.03	4.75	0.5	Low pH indicator
V786	120	111	112	111	101	103	94	118	Aspartokinase (EC 2.7.2.4)	Lysine_Biosynthesis_DAP_Pathway	Lysine, threonine, methionine, and cysteine	Amino Acids and Derivatives	0.119	113.5	104	Not significant
V1705	40	58	49	60	65	62	46	56	Dihydrodipicolinate synthase (EC 4.2.1.52)	Lysine_Biosynthesis_DAP_Pathway	Lysine, threonine, methionine, and cysteine	Amino Acids and Derivatives	0.436	51.75	57.25	Not significant
V2957	2	5	6	25	30	11	7	6	L,L-diaminopimelate aminotransferase (EC 2.6.1.83)	Lysine_Biosynthesis_DAP_Pathway	Lysine, threonine, methionine, and cysteine	Amino Acids and Derivatives	0.511	9.5	13.5	Not significant
V3334	0	3	1	0	0	2	0	2	Meso-diaminopimelate D-dehydrogenase (EC 1.4.1.16)	Lysine_Biosynthesis_DAP_Pathway	Lysine, threonine, methionine, and cysteine	Amino Acids and Derivatives	1	1	1	Not significant
V3513	0	4	0	1	0	1	1	4	N-acetyl-L,L-diaminopimelate aminotransferase (EC 2.6.1.-)	Lysine_Biosynthesis_DAP_Pathway	Lysine, threonine, methionine, and cysteine	Amino Acids and Derivatives	0.923	1.25	1.5	Not significant
V3514	36	14	33	12	14	8	5	11	N-acetyl-L,L-diaminopimelate deacetylase (EC 3.5.1.47)	Lysine_Biosynthesis_DAP_Pathway	Lysine, threonine, methionine, and cysteine	Amino Acids and Derivatives	0.086	23.75	9.5	Not significant
V3554	18	24	18	9	24	19	13	24	N-succinyl-L,L-diaminopimelate aminotransferase alternative (EC 2.6.1.17)	Lysine_Biosynthesis_DAP_Pathway	Lysine, threonine, methionine, and cysteine	Amino Acids and Derivatives	0.508	17.25	20	Not significant
V273	5	0	0	0	5	0	2	0	5-aminopentanamidase (EC 3.5.1.30)	Lysine_degradation	Lysine, threonine, methionine, and cysteine	Amino Acids and Derivatives	1	1.25	1.75	Not significant
V274	2	2	0	2	2	1	4	2	5-aminovalerate aminotransferase (EC 2.6.1.48)	Lysine_degradation	Lysine, threonine, methionine, and cysteine	Amino Acids and Derivatives	0.55	1.5	2.25	Not significant
V2450	2	0	3	0	8	5	12	6	Glutarate-semialdehyde dehydrogenase (EC 1.2.1.20)	Lysine_degradation	Lysine, threonine, methionine, and cysteine	Amino Acids and Derivatives	0.027	1.25	7.75	High pH indicator
V3214	0	1	1	0	5	4	4	2	Lysine/cadaverine antiporter membrane protein CadB	Lysine_degradation	Lysine, threonine, methionine, and cysteine	Amino Acids and Derivatives	0.021	0.5	3.75	High pH indicator
V878	0	0	0	1	0	0	2	0	Beta-lysine acetyltransferase (EC 2.3.1.-)	Lysine_degradation	Lysine, threonine, methionine, and cysteine	Amino Acids and Derivatives	1	0.25	0.5	Not significant
V2969	2	0	0	0	1	0	0	1	L-aminoadipate-semialdehyde dehydrogenase large subunit (EC 1.2.1.31)	Lysine_degradation	Lysine, threonine, methionine, and cysteine	Amino Acids and Derivatives	1	0.5	0.5	Not significant
V2999	0	0	0	1	0	1	0	0	L-lysine aminomutase regulator	Lysine_degradation	Lysine, threonine, methionine, and cysteine	Amino Acids and Derivatives	1	0.25	0.25	Not significant
V3000	0	0	0	2	0	1	0	0	L-lysine permease	Lysine_degradation	Lysine, threonine, methionine, and cysteine	Amino Acids and Derivatives	1	0.5	0.25	Not significant
V3005	0	2	2	3	2	7	3	3	L-pipecolate dehydrogenase (EC 1.5.99.3)	Lysine_degradation	Lysine, threonine, methionine, and cysteine	Amino Acids and Derivatives	0.301	1.75	3.75	Not significant
V3006	0	0	0	1	0	0	0	1	L-pipecolate oxidase (1.5.3.7)	Lysine_degradation	Lysine, threonine, methionine, and cysteine	Amino Acids and Derivatives	1	0.25	0.25	Not significant
V3204	15	31	34	36	24	29	32	23	Lysine 2,3-aminomutase (EC 5.4.3.2)	Lysine_degradation	Lysine, threonine, methionine, and cysteine	Amino Acids and Derivatives	0.752	29	27	Not significant
V3205	2	9	8	0	13	5	3	3	Lysine 2-monooxygenase (EC 1.13.12.2)	Lysine_degradation	Lysine, threonine, methionine, and cysteine	Amino Acids and Derivatives	0.578	4.75	6	Not significant
V3207	4	6	1	1	3	3	1	3	Lysine decarboxylase (EC 4.1.1.18)	Lysine_degradation	Lysine, threonine, methionine, and cysteine	Amino Acids and Derivatives	0.747	3	2.5	Not significant
V3208	0	0	0	1	5	1	0	0	Lysine decarboxylase 2, constitutive (EC 4.1.1.18)	Lysine_degradation	Lysine, threonine, methionine, and cysteine	Amino Acids and Derivatives	0.702	0.25	1.5	Not significant
V3209	0	0	0	0	1	1	0	0	Lysine decarboxylase, inducible (EC 4.1.1.18)	Lysine_degradation	Lysine, threonine, methionine, and cysteine	Amino Acids and Derivatives	0.418	0	0.5	Not significant
V5195	0	0	1	0	0	0	0	0	Saccharopine dehydrogenase (EC 1.5.1.9)	Lysine_degradation	Lysine, threonine, methionine, and cysteine	Amino Acids and Derivatives	1	0.25	0	Not significant
V5196	1	0	0	0	0	0	0	0	Saccharopine dehydrogenase [NAD+, L-lysine-forming] (EC 1.5.1.7)	Lysine_degradation	Lysine, threonine, methionine, and cysteine	Amino Acids and Derivatives	1	0.25	0	Not significant
V165	8	2	7	0	2	3	3	8	3,5-diaminobexanoate dehydrogenase (EC 1.4.1.11)	Lysine_fermentation	Lysine, threonine, methionine, and cysteine	Amino Acids and Derivatives	0.792	4.25	4	Not significant
V169	4	4	0	0	0	0	3	2	3-aminobutyrl-CoA ammonia lyase (EC 4.3.1.14)	Lysine_fermentation	Lysine, threonine, methionine, and cysteine	Amino Acids and Derivatives	0.64	2	1.25	Not significant
V200	1	4	3	12	2	4	12	15	3-keto-5-aminohexanoate cleavage enzyme	Lysine_fermentation	Lysine, threonine, methionine, and cysteine	Amino Acids and Derivatives	0.425	5	8.25	Not significant
V933	0	1	3	2	1	4	2	6	Butyrate-acetoacetate CoA-transferase subunit B (EC 2.8.3.9)	Lysine_fermentation	Lysine, threonine, methionine, and cysteine	Amino Acids and Derivatives	0.268	1.5	3.25	Not significant
V2981	18	24	13	1	1	1	13	6	L-beta-lysine 5,6-aminomutase alpha subunit (EC 5.4.3.3)	Lysine_fermentation	Lysine, threonine, methionine, and cysteine	Amino Acids and Derivatives	0.294	14	5.25	Not significant
V2982	5	11	6	1	0	4	4	5	L-beta-lysine 5,6-aminomutase beta subunit (EC 5.4.3.3)	Lysine_fermentation	Lysine, threonine, methionine, and cysteine	Amino Acids and Derivatives	0.356	5.75	3.25	Not significant
V288	196	169	232	189	209	224	240	257	5-methyltetrahydrofolate--homocysteine methyltransferase (EC 2.1.1.13)	Methionine_Biosynthesis	Lysine, threonine, methionine, and cysteine	Amino Acids and Derivatives	0.095	196.5	232.5	Not significant
V290	59	50	36	31	62	74	56	54	5-methyltetrahydropteroyltriglutamate--homocysteine methyltransferase (EC 2.1.1.14)	Methionine_Biosynthesis	Lysine, threonine, methionine, and cysteine	Amino Acids and Derivatives	0.096	44	61.5	Not significant
V552	112	150	141	144	160	180	183	164	Adenosylhomocysteinase (EC 3.3.1.1)	Methionine_Biosynthesis	Lysine, threonine, methionine, and cysteine	Amino Acids and Derivatives	0.028	136.75	171.75	High pH indicator
V3811	75	71	46	63	40	37	34	45	O-acetylhomoserine sulfhydrylase (EC 2.5.1.49)	Methionine_Biosynthesis	Lysine, threonine, methionine, and cysteine	Amino Acids and Derivatives	0.034	63.75	39	Low pH indicator
V3820	65	41	57	66	39	34	28	41	O-succinylhomoserine sulfhydrylase (EC 2.5.1.48)	Methionine_Biosynthesis	Lysine, threonine, methionine, and cysteine	Amino Acids and Derivatives	0.049	57.25	35.5	Low pH indicator
V723	0	0	3	2	0	0	1	0	Archaeal S-adenosylmethionine synthetase (EC 2.5.1.6)	Methionine_Biosynthesis	Lysine, threonine, methionine, and cysteine	Amino Acids and Derivatives	0.428	1.25	0.25	Not significant
V1396	5	10	21	16	12	22	17	9	Cystathionine beta-lyase (EC 4.4.1.8)	Methionine_Biosynthesis	Lysine, threonine, methionine, and cysteine	Amino Acids and Derivatives	0.677	13	15	Not significant
V2668	0	6	3	0	7	3	5	3	Homocysteine S-methyltransferase (EC 2.1.1.10)	Methionine_Biosynthesis	Lysine, threonine, methionine, and cysteine	Amino Acids and Derivatives	0.236	2.25	4.5	Not significant
V2674	53	49	68	82	58	40	50	60	Homoserine O-acetyltransferase (EC 2.3.1.31)	Methionine_Biosynthesis	Lysine, threonine, methionine, and cysteine	Amino Acids and Derivatives	0.32	63	52	Not significant
V2675	1	5	17	18	2	3	0	6	Homoserine O-succinyltransferase (EC 2.3.1.46)	Methionine_Biosynthesis	Lysine, threonine, methionine, and cysteine	Amino Acids and Derivatives	0.199	10.25	2.75	Not significant
V2677	33	15	15	28	20	28	37	16	Homoserine kinase (EC 2.7.1.39)	Methionine_Biosynthesis	Lysine, threonine, methionine, and cysteine	Amino Acids and Derivatives	0.68	22.75	25.25	Not significant
V3360	0	0	0	0	1	0	0	2	Methionine transporter MetT	Methionine_Biosynthesis	Lysine, threonine, methionine, and cysteine	Amino Acids and Derivatives	0.427	0	0.75	Not significant
V4449	0	0	0	0	1	0	0	0	Predicted regulator of methionine metabolism, ArsR family	Methionine_Biosynthesis	Lysine, threonine, methionine, and cysteine	Amino Acids and Derivatives	1	0	0.25	Not significant
V5133	0	0	0	0	0	1	0	0	SAM-dependent methlytransferase YrrT	Methionine_Biosynthesis	Lysine, threonine, methionine, and cysteine	Amino Acids and Derivatives	1	0	0.25	Not significant
V5244	44	39	48	40	50	29	16	30	Serine acetyltransferase (EC 2.3.1.30)	Methionine_Biosynthesis	Lysine, threonine, methionine, and cysteine	Amino Acids and Derivatives	0.189	42.75	31.25	Not significant
V5700	0	0	3	0	1	0	3	0	Transcriptional activator MetR	Methionine_Biosynthesis	Lysine, threonine, methionine, and cysteine	Amino Acids and Derivatives	1	0.75	1	Not significant
V75	0	0	0	4	0	0	0	0	2-Oxobutyrate dehydrogenase E1 (EC:1.2.4.1)	Methionine_Degradation	Lysine, threonine, methionine, and cysteine	Amino Acids and Derivatives	1	1	0	Not significant
V76	0	10	3	2	1	0	7	6	2-Oxobutyrate oxidase, putative	Methionine_Degradation	Lysine, threonine, methionine, and cysteine	Amino Acids and Derivatives	1	3.75	3.5	Not significant
V4889	131	168	187	133	38	44	90	90	Pyruvate-flavodoxin oxidoreductase (EC 1.2.7.-)	Methionine_Degradation	Lysine, threonine, methionine, and cysteine	Amino Acids and Derivatives	0.024	154.75	65.5	Low pH indicator
V1397	54	60	36	29	49	75	72	60	Cystathionine beta-synthase (EC 4.2.1.22)	Methionine_Degradation	Lysine, threonine, methionine, and cysteine	Amino Acids and Derivatives	0.149	44.75	64	Not significant
V3353	37	32	47	28	33	45	26	36	Methionine ABC transporter ATP-binding protein	Methionine_Degradation	Lysine, threonine, methionine, and cysteine	Amino Acids and Derivatives	0.854	36	35	Not significant
V3354	0	8	2	7	6	0	2	6	Methionine ABC transporter permease protein	Methionine_Degradation	Lysine, threonine, methionine, and cysteine	Amino Acids and Derivatives	0.767	4.25	3.5	Not significant
V3358	4	2	7	11	4	5	8	6	Methionine gamma-lyase (EC 4.4.1.11)	Methionine_Degradation	Lysine, threonine, methionine, and cysteine	Amino Acids and Derivatives	1	6	5.75	Not significant
V5130	0	2	0	0	0	0	0	0	S-ribosylhomocysteine lyase (EC 4.4.1.21)	Methionine_Degradation	Lysine, threonine, methionine, and cysteine	Amino Acids and Derivatives	1	0.5	0	Not significant
V16	2	2	0	0	2	1	1	1	1,2-dihydroxy-3-keto-5-methylthiopentene dioxygenase (EC 1.13.11.54)	Methionine_Salvage	Lysine, threonine, methionine, and cysteine	Amino Acids and Derivatives	0.436	1	1.25	Not significant
V58	0	4	0	0	1	0	3	1	2,3-diketo-5-methylthiopentyl-1-phosphate enolase	Methionine_Salvage	Lysine, threonine, methionine, and cysteine	Amino Acids and Derivatives	0.503	1	1.25	Not significant
V59	0	0	0	0	0	0	1	1	2,3-diketo-5-methylthiopentyl-1-phosphate enolase-phosphatase (EC 3.1.3.77)	Methionine_Salvage	Lysine, threonine, methionine, and cysteine	Amino Acids and Derivatives	0.416	0	0.5	Not significant
V106	0	0	0	0	0	0	1	0	2-hydroxy-3-keto-5-methylthiopentenyl-1-phosphate phosphatase related protein	Methionine_Salvage	Lysine, threonine, methionine, and cysteine	Amino Acids and Derivatives	1	0	0.25	Not significant
V291	7	1	4	1	1	4	7	2	5-methylthioribose kinase (EC 2.7.1.100)	Methionine_Salvage	Lysine, threonine, methionine, and cysteine	Amino Acids and Derivatives	1	3.25	3.5	Not significant
V3357	0	0	1	1	2	4	2	2	Methionine aminotransferase, PLP-dependent	Methionine_Salvage	Lysine, threonine, methionine, and cysteine	Amino Acids and Derivatives	0.033	0.5	2.5	High pH indicator
V3410	30	52	51	55	40	52	31	38	Methylthioribose-1-phosphate isomerase (EC 5.3.1.23)	Methionine_Salvage	Lysine, threonine, methionine, and cysteine	Amino Acids and Derivatives	0.418	47	40.25	Not significant
V5252	0	1	0	0	0	1	0	0	Serine transporter	Threonine_anaerobic_catabolism_gene_cluster	Lysine, threonine, methionine, and cysteine	Amino Acids and Derivatives	1	0.25	0.25	Not significant
V5635	161	128	143	157	126	92	119	119	Threonine synthase (EC 4.2.3.1)	Threonine_and_Homoserine_Biosynthesis	Lysine, threonine, methionine, and cysteine	Amino Acids and Derivatives	0.024	147.25	114	Low pH indicator
V784	75	80	92	124	78	53	72	86	Aspartate-semialdehyde dehydrogenase (EC 1.2.1.11)	Threonine_and_Homoserine_Biosynthesis	Lysine, threonine, methionine, and cysteine	Amino Acids and Derivatives	0.171	92.75	72.25	Not significant
V2676	25	68	79	57	65	90	63	79	Homoserine dehydrogenase (EC 1.1.1.3)	Threonine_and_Homoserine_Biosynthesis	Lysine, threonine, methionine, and cysteine	Amino Acids and Derivatives	0.282	57.25	74.25	Not significant
V4413	0	2	2	25	3	9	2	6	Predicted functional analog of homoserine kinase (EC 2.7.1.-)	Threonine_and_Homoserine_Biosynthesis	Lysine, threonine, methionine, and cysteine	Amino Acids and Derivatives	1	7.25	5	Not significant
V2967	0	6	3	0	4	1	3	2	L-allo-threonine aldolase	Threonine_degradation	Lysine, threonine, methionine, and cysteine	Amino Acids and Derivatives	0.418	2.25	2.5	Not significant
V2968	2	6	1	0	1	5	1	0	L-allo-threonine aldolase (EC 2.1.2.1)	Threonine_degradation	Lysine, threonine, methionine, and cysteine	Amino Acids and Derivatives	0.786	2.25	1.75	Not significant
V3027	17	54	42	42	7	18	57	39	L-threonine 3-dehydrogenase (EC 1.1.1.103)	Threonine_degradation	Lysine, threonine, methionine, and cysteine	Amino Acids and Derivatives	0.632	38.75	30.25	Not significant
V5632	14	28	24	19	41	24	29	45	Threonine dehydratase, catabolic (EC 4.3.1.19)	Threonine_degradation	Lysine, threonine, methionine, and cysteine	Amino Acids and Derivatives	0.079	21.25	34.75	Not significant
V5633	156	56	73	59	55	114	62	83	Threonine dehydrogenase and related Zn-dependent dehydrogenases	Threonine_degradation	Lysine, threonine, methionine, and cysteine	Amino Acids and Derivatives	0.841	86	78.5	Not significant
V5715	0	0	1	3	1	1	0	1	Transcriptional regulator GabR of GABA utilization (GntR family with aminotransferase-like domain)	Threonine_degradation	Lysine, threonine, methionine, and cysteine	Amino Acids and Derivatives	1	1	0.75	Not significant
V6336	6	0	8	17	5	3	13	10	low-specificity D-threonine aldolase	Threonine_degradation	Lysine, threonine, methionine, and cysteine	Amino Acids and Derivatives	0.758	7.75	7.75	Not significant
V6518	0	0	0	0	1	1	0	0	threonine dehydrogenase	Threonine_degradation	Lysine, threonine, methionine, and cysteine	Amino Acids and Derivatives	0.44	0	0.5	Not significant
V29	1	5	5	5	13	8	14	3	1-pyrroline-4-hydroxy-2-carboxylate deaminase (EC 3.5.4.22)	Proline,_4-hydroxyproline_uptake_and_utilization	Proline and 4-hydroxyproline	Amino Acids and Derivatives	0.103	4	9.5	Not significant
V252	9	25	8	3	14	14	13	15	4-hydroxyproline epimerase (EC 5.1.1.8)	Proline,_4-hydroxyproline_uptake_and_utilization	Proline and 4-hydroxyproline	Amino Acids and Derivatives	0.676	11.25	14	Not significant
V3601	3	3	1	1	7	14	9	10	NAD-specific glutamate dehydrogenase (EC 1.4.1.2), large	Proline,_4-hydroxyproline_uptake_and_utilization	Proline and 4-hydroxyproline	Amino Acids and Derivatives	0.02	2	10	High pH indicator
V4553	0	0	0	0	1	4	1	1	Proline racemase (EC 5.1.1.4)	Proline,_4-hydroxyproline_uptake_and_utilization	Proline and 4-hydroxyproline	Amino Acids and Derivatives	0.034	0	1.75	High pH indicator
V1503	9	12	20	5	5	4	5	10	D-amino-acid oxidase (EC 1.4.3.3)	Proline,_4-hydroxyproline_uptake_and_utilization	Proline and 4-hydroxyproline	Amino Acids and Derivatives	0.231	11.5	6	Not significant
V2941	4	11	6	5	4	7	11	9	Ketoglutarate semialdehyde dehydrogenase (EC 1.2.1.26)	Proline,_4-hydroxyproline_uptake_and_utilization	Proline and 4-hydroxyproline	Amino Acids and Derivatives	0.696	6.5	7.75	Not significant
V2964	1	2	1	2	7	1	3	5	L-Proline/Glycine betaine transporter ProP	Proline,_4-hydroxyproline_uptake_and_utilization	Proline and 4-hydroxyproline	Amino Acids and Derivatives	0.199	1.5	4	Not significant
V3786	7	0	1	2	1	8	9	5	Not a Proline racemase, nor 4-hydroxyproline epimerase [missing catalytic residues]	Proline,_4-hydroxyproline_uptake_and_utilization	Proline and 4-hydroxyproline	Amino Acids and Derivatives	0.223	2.5	5.75	Not significant
V3998	0	0	1	0	0	1	0	1	Peptidyl prolyl 4-hydroxylase, alpha subunit (EC 1.14.11.2)	Proline,_4-hydroxyproline_uptake_and_utilization	Proline and 4-hydroxyproline	Amino Acids and Derivatives	1	0.25	0.5	Not significant
V4351	2	0	0	0	0	0	3	1	Predicted 4-hydroxyproline dipeptidase	Proline,_4-hydroxyproline_uptake_and_utilization	Proline and 4-hydroxyproline	Amino Acids and Derivatives	0.704	0.5	1	Not significant
V4446	0	0	1	1	1	1	0	3	Predicted regulator PutR for proline utilization, GntR family	Proline,_4-hydroxyproline_uptake_and_utilization	Proline and 4-hydroxyproline	Amino Acids and Derivatives	0.665	0.5	1.25	Not significant
V4552	32	29	27	32	24	31	28	28	Proline iminopeptidase (EC 3.4.11.5)	Proline,_4-hydroxyproline_uptake_and_utilization	Proline and 4-hydroxyproline	Amino Acids and Derivatives	0.368	30	27.75	Not significant
V4554	0	0	0	0	0	0	0	2	Proline/sodium symporter PutP (TC 2.A.21.2.1)	Proline,_4-hydroxyproline_uptake_and_utilization	Proline and 4-hydroxyproline	Amino Acids and Derivatives	1	0	0.5	Not significant
V4661	1	0	0	0	0	5	1	1	PutR, transcriptional activator of PutA and PutP	Proline,_4-hydroxyproline_uptake_and_utilization	Proline and 4-hydroxyproline	Amino Acids and Derivatives	0.355	0.25	1.75	Not significant
V4771	1	1	0	3	2	0	5	1	Putative oxidoreductase in 4-hydroxyproline catabolic gene cluster	Proline,_4-hydroxyproline_uptake_and_utilization	Proline and 4-hydroxyproline	Amino Acids and Derivatives	0.803	1.25	2	Not significant
V5311	0	1	0	0	0	1	0	0	Similar to eukaryotic Peptidyl prolyl 4-hydroxylase, alpha subunit (EC 1.14.11.2)	Proline,_4-hydroxyproline_uptake_and_utilization	Proline and 4-hydroxyproline	Amino Acids and Derivatives	1	0.25	0.25	Not significant
V5759	0	0	0	0	0	0	0	1	Transcriptional repressor of PutA and PutP	Proline,_4-hydroxyproline_uptake_and_utilization	Proline and 4-hydroxyproline	Amino Acids and Derivatives	1	0	0.25	Not significant
V6066	0	0	2	0	2	1	0	1	Ureidoglycolate/malate/sulfolactate dehydrogenase family (EC 1.1.1.-)	Proline,_4-hydroxyproline_uptake_and_utilization	Proline and 4-hydroxyproline	Amino Acids and Derivatives	0.509	0.5	1	Not significant
V2304	59	43	45	54	64	43	43	60	Gamma-glutamyl phosphate reductase (EC 1.2.1.41)	Proline_Synthesis	Proline and 4-hydroxyproline	Amino Acids and Derivatives	0.737	50.25	52.5	Not significant
V1357	0	1	0	0	4	1	4	13	Creatinase (EC 3.5.3.3)	Creatine_and_Creatinine_Degradation	UnclassifiedAmino Acids and Derivatives	Amino Acids and Derivatives	0.044	0.25	5.5	High pH indicator
V1738	2	2	1	0	3	5	3	6	Dimethylglycine dehydrogenase (EC 1.5.99.2)	Creatine_and_Creatinine_Degradation	UnclassifiedAmino Acids and Derivatives	Amino Acids and Derivatives	0.032	1.25	4.25	High pH indicator
V3546	7	5	6	3	8	12	14	9	N-carbamoylsarcosine amidase (EC 3.5.1.59)	Creatine_and_Creatinine_Degradation	UnclassifiedAmino Acids and Derivatives	Amino Acids and Derivatives	0.031	5.25	10.75	High pH indicator
V1358	23	17	18	9	26	12	13	13	Creatinine amidohydrolase (EC 3.5.2.10)	Creatine_and_Creatinine_Degradation	UnclassifiedAmino Acids and Derivatives	Amino Acids and Derivatives	0.857	16.75	16	Not significant
V1479	0	1	0	0	1	0	0	0	Cytosine permease	Creatine_and_Creatinine_Degradation	UnclassifiedAmino Acids and Derivatives	Amino Acids and Derivatives	1	0.25	0.25	Not significant
V3549	5	11	23	18	3	10	16	14	N-methylhydantoinase (ATP-hydrolyzing) (EC 3.5.2.14)	Creatine_and_Creatinine_Degradation	UnclassifiedAmino Acids and Derivatives	Amino Acids and Derivatives	0.506	14.25	10.75	Not significant
V3550	128	106	147	95	161	165	142	142	N-methylhydantoinase A (EC 3.5.2.14)	Creatine_and_Creatinine_Degradation	UnclassifiedAmino Acids and Derivatives	Amino Acids and Derivatives	0.087	119	152.5	Not significant
V5202	0	1	3	0	1	0	3	0	Sarcosine dehydrogenase, mitochondrial precursor (EC 1.5.99.1)	Creatine_and_Creatinine_Degradation	UnclassifiedAmino Acids and Derivatives	Amino Acids and Derivatives	1	1	1	Not significant
V2959	0	0	0	1	0	0	0	0	L-2-amino-thiazoline-4-carboxylic acid hydrolase (EC 3.5.2.-)	L-2-amino-thiazoline-4-carboxylic_acid-Lcysteine_conversion	UnclassifiedAmino Acids and Derivatives	Amino Acids and Derivatives	1	0.25	0	Not significant
V4686	0	1	0	0	0	0	0	1	Putative N-carbamyl-L-cysteine amidohydrolase	L-2-amino-thiazoline-4-carboxylic_acid-Lcysteine_conversion	UnclassifiedAmino Acids and Derivatives	Amino Acids and Derivatives	1	0.25	0.25	Not significant
V4197	0	0	0	0	6	0	0	0	Phosphonoalanine aminotransferase	Phosphonoalanine_utilization	UnclassifiedAmino Acids and Derivatives	Amino Acids and Derivatives	1	0	1.5	Not significant
V4198	0	0	0	0	0	0	0	1	Phosphonoalanine and/or phosphonopyruvate ABC transporter ATP-binding protein	Phosphonoalanine_utilization	UnclassifiedAmino Acids and Derivatives	Amino Acids and Derivatives	1	0	0.25	Not significant
V4200	0	0	1	0	1	0	0	0	Phosphonopyruvate hydrolase (EC 3.11.1.3)	Phosphonoalanine_utilization	UnclassifiedAmino Acids and Derivatives	Amino Acids and Derivatives	1	0.25	0.25	Not significant
V4	26	9	14	1	3	6	6	1	(GlcNAc)2 ABC transporter, ATP-binding component 1	(GlcNAc)2_Catabolic_Operon	Aminosugars	Carbohydrates	0.15	12.5	4	Not significant
V5	7	1	7	4	4	0	1	3	(GlcNAc)2 ABC transporter, ATP-binding component 2	(GlcNAc)2_Catabolic_Operon	Aminosugars	Carbohydrates	0.187	4.75	2	Not significant
V6	21	22	6	3	0	0	2	4	(GlcNAc)2 ABC transporter, periplasmic substrate-binding protein	(GlcNAc)2_Catabolic_Operon	Aminosugars	Carbohydrates	0.064	13	1.5	Not significant
V7	9	19	20	5	5	2	1	3	(GlcNAc)2 ABC transporter, permease component 1	(GlcNAc)2_Catabolic_Operon	Aminosugars	Carbohydrates	0.055	13.25	2.75	Not significant
V8	7	2	4	0	0	1	0	0	(GlcNAc)2 ABC transporter, permease component 2	(GlcNAc)2_Catabolic_Operon	Aminosugars	Carbohydrates	0.13	3.25	0.25	Not significant
V1161	0	1	0	1	0	0	0	1	Chitin catabolic cascade sensor histidine kinase ChiS	(GlcNAc)2_Catabolic_Operon	Aminosugars	Carbohydrates	1	0.5	0.25	Not significant
V1163	0	0	3	2	0	0	0	0	Chitobiose phosphorylase (EC 2.4.1.-)	(GlcNAc)2_Catabolic_Operon	Aminosugars	Carbohydrates	0.439	1.25	0	Not significant
V2352	0	1	0	0	0	1	0	0	GlcNAc phosphomutase (EC 5.4.2.3)	(GlcNAc)2_Catabolic_Operon	Aminosugars	Carbohydrates	1	0.25	0.25	Not significant
V2377	0	0	0	0	0	0	1	1	Glucosamine kinase GpsK (EC 2.7.1.8)	(GlcNAc)2_Catabolic_Operon	Aminosugars	Carbohydrates	0.385	0	0.5	Not significant
V2382	0	0	0	3	0	0	0	1	Glucosamine-link cellobiase (EC 3.2.1.21)	(GlcNAc)2_Catabolic_Operon	Aminosugars	Carbohydrates	1	0.75	0.25	Not significant
V632	0	4	0	0	0	0	0	1	Alpha-N-acetylglucosaminidase (EC 3.2.1.50)	Chitin_and_N-acetylglucosamine_utilization	Aminosugars	Carbohydrates	1	1	0.25	Not significant
V1160	1	1	4	3	0	0	0	1	Chitin binding protein	Chitin_and_N-acetylglucosamine_utilization	Aminosugars	Carbohydrates	0.083	2.25	0.25	Not significant
V1162	8	11	17	27	20	28	14	28	Chitinase (EC 3.2.1.14)	Chitin_and_N-acetylglucosamine_utilization	Aminosugars	Carbohydrates	0.261	15.75	22.5	Not significant
V1164	0	0	1	0	0	0	1	0	Chitodextrinase precursor (EC 3.2.1.14)	Chitin_and_N-acetylglucosamine_utilization	Aminosugars	Carbohydrates	1	0.25	0.25	Not significant
V3505	0	0	3	0	0	4	7	3	N-Acetyl-D-glucosamine ABC transport system ATP-binding protein	Chitin_and_N-acetylglucosamine_utilization	Aminosugars	Carbohydrates	0.278	0.75	3.5	Not significant
V3506	2	3	5	5	5	8	12	8	N-Acetyl-D-glucosamine ABC transport system, permease protein 1	Chitin_and_N-acetylglucosamine_utilization	Aminosugars	Carbohydrates	0.091	3.75	8.25	Not significant
V3507	6	22	6	2	14	16	14	12	N-Acetyl-D-glucosamine ABC transport system, permease protein 2	Chitin_and_N-acetylglucosamine_utilization	Aminosugars	Carbohydrates	0.383	9	14	Not significant
V3511	0	0	0	0	6	3	0	4	N-acetyl glucosamine transporter, NagP	Chitin_and_N-acetylglucosamine_utilization	Aminosugars	Carbohydrates	0.136	0	3.25	Not significant
V3521	0	2	3	0	2	7	0	2	N-acetylglucosamine kinase of eukaryotic type (EC 2.7.1.59)	Chitin_and_N-acetylglucosamine_utilization	Aminosugars	Carbohydrates	0.659	1.25	2.75	Not significant
V3522	12	8	13	23	12	13	21	7	N-acetylglucosamine related transporter, NagX	Chitin_and_N-acetylglucosamine_utilization	Aminosugars	Carbohydrates	0.83	14	13.25	Not significant
V3526	0	1	1	1	1	6	0	1	N-acetylglucosamine-regulated TonB-dependent outer membrane receptor	Chitin_and_N-acetylglucosamine_utilization	Aminosugars	Carbohydrates	0.864	0.75	2	Not significant
V3922	6	0	0	0	1	1	1	1	PTS system, N-acetylglucosamine-specific IIA component (EC 2.7.1.69)	Chitin_and_N-acetylglucosamine_utilization	Aminosugars	Carbohydrates	0.67	1.5	1	Not significant
V3930	0	0	0	0	0	0	5	1	PTS system, chitobiose-specific IIC component (EC 2.7.1.69)	Chitin_and_N-acetylglucosamine_utilization	Aminosugars	Carbohydrates	0.426	0	1.5	Not significant
V4123	2	1	1	0	0	0	0	0	Phosphatase NagD predicted to act in N-acetylglucosamine utilization subsystem	Chitin_and_N-acetylglucosamine_utilization	Aminosugars	Carbohydrates	0.135	1	0	Not significant
V4377	0	0	0	0	0	3	4	4	Predicted N-acetyl-glucosamine kinase 2, ROK family (EC 2.7.1.59)	Chitin_and_N-acetylglucosamine_utilization	Aminosugars	Carbohydrates	0.147	0	2.75	Not significant
V4398	0	0	0	0	0	0	0	1	Predicted chitobiose ABC transport system II, permease protein 2	Chitin_and_N-acetylglucosamine_utilization	Aminosugars	Carbohydrates	1	0	0.25	Not significant
V4479	25	8	8	5	3	11	12	12	Predicted transcriptional regulator of N-Acetylglucosamine utilization, GntR family	Chitin_and_N-acetylglucosamine_utilization	Aminosugars	Carbohydrates	0.849	11.5	9.5	Not significant
V6314	8	0	3	0	8	3	9	4	hypothetical oxidoreductase related to N-acetylglucosamine utilization	Chitin_and_N-acetylglucosamine_utilization	Aminosugars	Carbohydrates	0.199	2.75	6	Not significant
V6373	0	0	0	0	1	0	0	0	predicted N-acetylglucosamine kinase, glucokinase-like (EC 2.7.1.59)	Chitin_and_N-acetylglucosamine_utilization	Aminosugars	Carbohydrates	1	0	0.25	Not significant
V303	130	123	131	135	51	89	106	97	6-phosphofructokinase (EC 2.7.1.11)	N-Acetyl-Galactosamine_and_Galactosamine_Utilization	Aminosugars	Carbohydrates	0.034	129.75	85.75	Low pH indicator
V2254	5	1	4	4	1	1	2	0	GALNS arylsulfatase regulator (Fe-S oxidoreductase)	N-Acetyl-Galactosamine_and_Galactosamine_Utilization	Aminosugars	Carbohydrates	0.109	3.5	1	Not significant
V2761	0	0	0	1	0	2	0	1	Hypothetical secreted sugar oxidoreductase, Gfo/Idh/MocA family, GalNAc-related	N-Acetyl-Galactosamine_and_Galactosamine_Utilization	Aminosugars	Carbohydrates	0.712	0.25	0.75	Not significant
V3520	0	0	0	0	0	0	2	1	N-acetylgalactosamine-6-phosphate deacetylase (EC 3.5.1.25)	N-Acetyl-Galactosamine_and_Galactosamine_Utilization	Aminosugars	Carbohydrates	0.436	0	0.75	Not significant
V4416	2	1	10	0	0	1	1	2	Predicted galactosamine-6-phosphate isomerase (EC 5.3.1.-)	N-Acetyl-Galactosamine_and_Galactosamine_Utilization	Aminosugars	Carbohydrates	0.677	3.25	1	Not significant
V5562	0	1	0	0	1	1	1	2	Tagatose-1,6-bisphosphate aldolase AgaY (EC 4.1.2.-)	N-Acetyl-Galactosamine_and_Galactosamine_Utilization	Aminosugars	Carbohydrates	0.107	0.25	1.25	Not significant
V5566	0	5	3	1	0	1	2	1	Tagatose-6-phosphate kinase AgaZ (EC 2.7.1.144)	N-Acetyl-Galactosamine_and_Galactosamine_Utilization	Aminosugars	Carbohydrates	0.636	2.25	1	Not significant
V5760	0	0	1	2	0	0	0	1	Transcriptional repressor of aga operon	N-Acetyl-Galactosamine_and_Galactosamine_Utilization	Aminosugars	Carbohydrates	0.71	0.75	0.25	Not significant
V3654	0	0	0	1	0	0	1	1	NTD biosynthesis operon putative oxidoreductase NtdC (EC 1.-.-.-)	Neotrehalosadiamine_(NTD)_Biosynthesis_Operon	Aminosugars	Carbohydrates	1	0.25	0.5	Not significant
V9	0	1	0	0	1	0	2	1	(Pyruvate) Oxoisovalerate Dehydrogenase Alpha & Beta Fusion like	Dehydrogenase_complexes	Central carbohydrate metabolism	Carbohydrates	0.363	0.25	1	Not significant
V142	135	118	141	110	150	129	162	154	2-oxoglutarate dehydrogenase E1 component (EC 1.2.4.2)	Dehydrogenase_complexes	Central carbohydrate metabolism	Carbohydrates	0.092	126	148.75	Not significant
V1481	43	57	61	42	80	63	69	64	Cytosol aminopeptidase PepA (EC 3.4.11.1)	Dehydrogenase_complexes	Central carbohydrate metabolism	Carbohydrates	0.032	50.75	69	High pH indicator
V1709	10	22	8	11	7	8	15	8	Dihydrolipoamide acetyltransferase component (E2) of acetoin dehydrogenase complex (EC 2.3.1.-)	Dehydrogenase_complexes	Central carbohydrate metabolism	Carbohydrates	0.52	12.75	9.5	Not significant
V1710	116	61	64	56	100	61	69	83	Dihydrolipoamide acetyltransferase component of pyruvate dehydrogenase complex (EC 2.3.1.12)	Dehydrogenase_complexes	Central carbohydrate metabolism	Carbohydrates	0.811	74.25	78.25	Not significant
V1713	29	10	19	29	36	28	24	39	Dihydrolipoamide dehydrogenase of 2-oxoglutarate dehydrogenase (EC 1.8.1.4)	Dehydrogenase_complexes	Central carbohydrate metabolism	Carbohydrates	0.162	21.75	31.75	Not significant
V1820	6	5	5	2	8	5	5	7	Enoyl-CoA hydratase [branched-chain amino acid degradation] (EC 4.2.1.17)	Dehydrogenase_complexes	Central carbohydrate metabolism	Carbohydrates	0.301	4.5	6.25	Not significant
V3131	19	11	22	15	19	8	15	10	Leucine-, isoleucine-, valine-, threonine-, and alanine-binding protein	Dehydrogenase_complexes	Central carbohydrate metabolism	Carbohydrates	0.347	16.75	13	Not significant
V4880	24	21	40	29	50	32	57	55	Pyruvate dehydrogenase E1 component alpha subunit (EC 1.2.4.1)	Dehydrogenase_complexes	Central carbohydrate metabolism	Carbohydrates	0.061	28.5	48.5	Not significant
V4881	107	59	56	40	59	61	62	66	Pyruvate dehydrogenase E1 component beta subunit (EC 1.2.4.1)	Dehydrogenase_complexes	Central carbohydrate metabolism	Carbohydrates	1	65.5	62	Not significant
V6089	4	2	3	2	2	1	1	2	Valine dehydrogenase (EC 1.4.1.-)	Dehydrogenase_complexes	Central carbohydrate metabolism	Carbohydrates	0.172	2.75	1.5	Not significant
V4162	6	12	15	6	20	31	24	30	Phosphoenolpyruvate-dihydroxyacetone phosphotransferase (EC 2.7.1.121), dihydroxyacetone binding subunit DhaK	Dihydroxyacetone_kinases	Central carbohydrate metabolism	Carbohydrates	0.025	9.75	26.25	High pH indicator
V1536	2	3	0	0	3	3	3	4	DHA-specific EI component	Dihydroxyacetone_kinases	Central carbohydrate metabolism	Carbohydrates	0.106	1.25	3.25	Not significant
V1537	0	0	2	3	1	0	0	0	DHA-specific IIA component	Dihydroxyacetone_kinases	Central carbohydrate metabolism	Carbohydrates	0.433	1.25	0.25	Not significant
V1538	0	0	1	0	1	0	1	4	DHA-specific phosphocarrier protein HPr	Dihydroxyacetone_kinases	Central carbohydrate metabolism	Carbohydrates	0.36	0.25	1.5	Not significant
V1731	8	11	2	8	14	5	19	9	Dihydroxyacetone kinase, ATP-dependent (EC 2.7.1.29)	Dihydroxyacetone_kinases	Central carbohydrate metabolism	Carbohydrates	0.282	7.25	11.75	Not significant
V2751	1	0	1	0	2	1	0	0	Hypothetical protein in cluster with dihydroxyacetone kinase in Rhizobia	Dihydroxyacetone_kinases	Central carbohydrate metabolism	Carbohydrates	1	0.5	0.75	Not significant
V4161	14	2	3	1	11	13	6	11	Phosphoenolpyruvate-dihydroxyacetone phosphotransferase (EC 2.7.1.121), ADP-binding subunit DhaL	Dihydroxyacetone_kinases	Central carbohydrate metabolism	Carbohydrates	0.2	5	10.25	Not significant
V4163	0	0	4	1	3	2	7	2	Phosphoenolpyruvate-dihydroxyacetone phosphotransferase (EC 2.7.1.121), subunit DhaM	Dihydroxyacetone_kinases	Central carbohydrate metabolism	Carbohydrates	0.205	1.25	3.5	Not significant
V4722	0	0	0	0	1	0	1	1	Putative dihydroxyacetone kinase (EC 2.7.1.29), ADP-binding subunit	Dihydroxyacetone_kinases	Central carbohydrate metabolism	Carbohydrates	0.167	0	0.75	Not significant
V4723	0	1	1	7	5	2	4	1	Putative dihydroxyacetone kinase (EC 2.7.1.29), dihydroxyacetone binding subunit	Dihydroxyacetone_kinases	Central carbohydrate metabolism	Carbohydrates	0.54	2.25	3	Not significant
V42	40	70	84	54	68	57	45	41	2,3-bisphosphoglycerate-independent phosphoglycerate mutase (EC 5.4.2.1)	Entner-Doudoroff_Pathway	Central carbohydrate metabolism	Carbohydrates	0.528	62	52.75	Not significant
V43	2	4	3	9	14	8	15	10	2,3-bisphosphoglycerate-independent phosphoglycerate mutase, archaeal type (EC 5.4.2.1)	Entner-Doudoroff_Pathway	Central carbohydrate metabolism	Carbohydrates	0.054	4.5	11.75	Not significant
V96	25	20	38	31	30	23	17	19	2-dehydro-3-deoxygluconate kinase (EC 2.7.1.45)	Entner-Doudoroff_Pathway	Central carbohydrate metabolism	Carbohydrates	0.226	28.5	22.25	Not significant
V2369	8	10	16	16	37	43	39	35	Gluconate dehydratase (EC 4.2.1.39)	Entner-Doudoroff_Pathway	Central carbohydrate metabolism	Carbohydrates	0.029	12.5	38.5	High pH indicator
V2375	29	24	34	28	68	66	71	50	Gluconolactonase (EC 3.1.1.17)	Entner-Doudoroff_Pathway	Central carbohydrate metabolism	Carbohydrates	0.025	28.75	63.75	High pH indicator
V3836	0	4	2	0	5	7	9	7	OpcA, an allosteric effector of glucose-6-phosphate dehydrogenase, actinobacterial	Entner-Doudoroff_Pathway	Central carbohydrate metabolism	Carbohydrates	0.02	1.5	7	High pH indicator
V4168	2	5	1	1	21	23	14	9	Phosphogluconate dehydratase (EC 4.2.1.12)	Entner-Doudoroff_Pathway	Central carbohydrate metabolism	Carbohydrates	0.03	2.25	16.75	High pH indicator
V2364	25	25	24	39	14	26	21	9	Glucokinase (EC 2.7.1.2)	Entner-Doudoroff_Pathway	Central carbohydrate metabolism	Carbohydrates	0.109	28.25	17.5	Not significant
V2374	12	11	19	11	27	12	21	23	Gluconokinase (EC 2.7.1.12)	Entner-Doudoroff_Pathway	Central carbohydrate metabolism	Carbohydrates	0.098	13.25	20.75	Not significant
V3837	0	0	0	0	0	0	0	1	OpcA, an allosteric effector of glucose-6-phosphate dehydrogenase, cyanobacterial	Entner-Doudoroff_Pathway	Central carbohydrate metabolism	Carbohydrates	1	0	0.25	Not significant
V4170	75	82	111	100	109	77	81	108	Phosphoglycerate kinase (EC 2.7.2.3)	Entner-Doudoroff_Pathway	Central carbohydrate metabolism	Carbohydrates	0.86	92	93.75	Not significant
V4171	28	38	13	54	29	24	28	18	Phosphoglycerate mutase (EC 5.4.2.1)	Entner-Doudoroff_Pathway	Central carbohydrate metabolism	Carbohydrates	0.487	33.25	24.75	Not significant
V4290	40	37	15	26	17	28	30	34	Polyphosphate glucokinase (EC 2.7.1.63)	Entner-Doudoroff_Pathway	Central carbohydrate metabolism	Carbohydrates	0.778	29.5	27.25	Not significant
V538	0	0	0	0	0	0	6	0	Acyltransferase family protein associated with ethylmalonyl-CoA pathway	Ethylmalonyl-CoA_pathway_of_C2_assimilation	Central carbohydrate metabolism	Carbohydrates	1	0	1.5	Not significant
V1363	24	34	27	18	19	50	28	38	Crotonyl-CoA carboxylase/reductase, ethylmalonyl-CoA producing	Ethylmalonyl-CoA_pathway_of_C2_assimilation	Central carbohydrate metabolism	Carbohydrates	0.343	25.75	33.75	Not significant
V1857	42	44	44	16	42	24	42	45	Ethylmalonyl-CoA mutase, methylsuccinyl-CoA-forming	Ethylmalonyl-CoA_pathway_of_C2_assimilation	Central carbohydrate metabolism	Carbohydrates	0.805	36.5	38.25	Not significant
V3001	5	6	1	5	11	6	5	6	L-malyl-CoA/beta-methylmalyl-CoA lyase (EC 4.1.3.-)	Ethylmalonyl-CoA_pathway_of_C2_assimilation	Central carbohydrate metabolism	Carbohydrates	0.295	4.25	7	Not significant
V3002	2	7	4	1	2	4	2	3	L-malyl-CoA/beta-methylmalyl-CoA lyase (EC 4.1.3.-), actinobacterial type	Ethylmalonyl-CoA_pathway_of_C2_assimilation	Central carbohydrate metabolism	Carbohydrates	0.794	3.5	2.75	Not significant
V3003	0	7	9	5	3	1	2	1	L-malyl-CoA/beta-methylmalyl-CoA lyase (EC 4.1.3.-), chloroflexus type	Ethylmalonyl-CoA_pathway_of_C2_assimilation	Central carbohydrate metabolism	Carbohydrates	0.562	5.25	1.75	Not significant
V3333	6	23	31	11	15	25	25	27	Mesaconyl-CoA hydratase	Ethylmalonyl-CoA_pathway_of_C2_assimilation	Central carbohydrate metabolism	Carbohydrates	0.441	17.75	23	Not significant
V3406	41	21	24	15	27	37	29	32	Methylsuccinyl-CoA dehydrogenase, predicted by (Erb et al, 2007)	Ethylmalonyl-CoA_pathway_of_C2_assimilation	Central carbohydrate metabolism	Carbohydrates	0.361	25.25	31.25	Not significant
V14	1	1	3	4	13	5	3	3	(S)-2-hydroxy-acid oxidase (EC 1.1.3.15)	Glycolate,_glyoxylate_interconversions	Central carbohydrate metabolism	Carbohydrates	0.17	2.25	6	Not significant
V1488	10	7	5	11	22	5	18	9	D-Lactate dehydrogenase, cytochrome c-dependent (EC 1.1.2.4)	Glycolate,_glyoxylate_interconversions	Central carbohydrate metabolism	Carbohydrates	0.356	8.25	13.5	Not significant
V2535	11	34	45	33	36	29	32	23	Glycolate dehydrogenase (EC 1.1.99.14), iron-sulfur subunit GlcF	Glycolate,_glyoxylate_interconversions	Central carbohydrate metabolism	Carbohydrates	0.917	30.75	30	Not significant
V2537	9	4	4	5	7	13	11	10	Glycolate oxidase (EC 1.1.3.15)	Glycolate,_glyoxylate_interconversions	Central carbohydrate metabolism	Carbohydrates	0.064	5.5	10.25	Not significant
V2538	11	2	2	6	0	5	1	3	Glycolate permease	Glycolate,_glyoxylate_interconversions	Central carbohydrate metabolism	Carbohydrates	0.27	5.25	2.25	Not significant
V2539	0	0	0	0	1	1	2	0	Glycolate utilization operon transcriptional activator GlcC	Glycolate,_glyoxylate_interconversions	Central carbohydrate metabolism	Carbohydrates	0.138	0	1	Not significant
V2553	6	11	9	9	12	11	8	14	Glyoxylate reductase (EC 1.1.1.26)	Glycolate,_glyoxylate_interconversions	Central carbohydrate metabolism	Carbohydrates	0.252	8.75	11.25	Not significant
V2554	3	2	0	4	0	10	5	2	Glyoxylate reductase (EC 1.1.1.79)	Glycolate,_glyoxylate_interconversions	Central carbohydrate metabolism	Carbohydrates	0.664	2.25	4.25	Not significant
V2723	16	14	15	31	39	29	42	21	Hydroxypyruvate reductase (EC 1.1.1.81)	Glycolate,_glyoxylate_interconversions	Central carbohydrate metabolism	Carbohydrates	0.078	19	32.75	Not significant
V2736	0	1	3	2	2	1	1	3	Hypothetical protein GlcG in glycolate utilization operon	Glycolate,_glyoxylate_interconversions	Central carbohydrate metabolism	Carbohydrates	0.803	1.5	1.75	Not significant
V4176	19	23	20	14	17	18	4	9	Phosphoglycolate phosphatase (EC 3.1.3.18)	Glycolate,_glyoxylate_interconversions	Central carbohydrate metabolism	Carbohydrates	0.175	19	12	Not significant
V4177	2	0	0	1	0	0	1	2	Phosphoglycolate phosphatase, archaeal type (EC 3.1.3.18)	Glycolate,_glyoxylate_interconversions	Central carbohydrate metabolism	Carbohydrates	1	0.75	0.75	Not significant
V5749	0	0	2	1	0	0	0	1	Transcriptional regulator, LysR family, in glycolate utilization operon	Glycolate,_glyoxylate_interconversions	Central carbohydrate metabolism	Carbohydrates	0.733	0.75	0.25	Not significant
V304	0	1	0	0	1	8	3	5	6-phosphofructokinase, eukaryotic type (EC 2.7.1.11)	Glycolysis_and_Gluconeogenesis	Central carbohydrate metabolism	Carbohydrates	0.057	0.25	4.25	Not significant
V2227	4	0	0	1	0	0	0	2	Fructose-bisphosphate aldolase, archaeal class I (EC 4.1.2.13)	Glycolysis_and_Gluconeogenesis	Central carbohydrate metabolism	Carbohydrates	0.709	1.25	0.5	Not significant
V2395	105	157	119	129	108	77	119	109	Glucose-6-phosphate isomerase (EC 5.3.1.9)	Glycolysis_and_Gluconeogenesis	Central carbohydrate metabolism	Carbohydrates	0.19	127.5	103.25	Not significant
V2397	1	19	2	0	1	2	0	1	Glucose-6-phosphate isomerase, archaeal II (EC 5.3.1.9)	Glycolysis_and_Gluconeogenesis	Central carbohydrate metabolism	Carbohydrates	0.689	5.5	1	Not significant
V3643	4	2	9	18	2	8	11	9	NADPH-dependent glyceraldehyde-3-phosphate dehydrogenase (EC 1.2.1.13)	Glycolysis_and_Gluconeogenesis	Central carbohydrate metabolism	Carbohydrates	0.887	8.25	7.5	Not significant
V3779	0	0	3	1	0	0	0	0	Non-phosphorylating glyceraldehyde-3-phosphate dehydrogenase (NADP) (EC 1.2.1.9)	Glycolysis_and_Gluconeogenesis	Central carbohydrate metabolism	Carbohydrates	0.423	1	0	Not significant
V4783	7	30	15	5	6	0	15	12	Putative phosphoenolpyruvate synthase/pyruvate phosphate dikinase, C-terminal domain	Glycolysis_and_Gluconeogenesis	Central carbohydrate metabolism	Carbohydrates	0.382	14.25	8.25	Not significant
V4784	0	11	2	3	0	1	2	0	Putative phosphoenolpyruvate synthase/pyruvate phosphate dikinase, N-terminal domain	Glycolysis_and_Gluconeogenesis	Central carbohydrate metabolism	Carbohydrates	0.276	4	0.75	Not significant
V4869	0	1	4	1	0	3	3	1	Pyrophosphate--fructose 6-phosphate 1-phosphotransferase, beta subunit (EC 2.7.1.90)	Glycolysis_and_Gluconeogenesis	Central carbohydrate metabolism	Carbohydrates	1	1.5	1.75	Not significant
V4888	159	296	214	176	176	195	161	134	Pyruvate,phosphate dikinase (EC 2.7.9.1)	Glycolysis_and_Gluconeogenesis	Central carbohydrate metabolism	Carbohydrates	0.24	211.25	166.5	Not significant
V1817	140	141	140	147	109	102	114	131	Enolase (EC 4.2.1.11)	Glycolysis_and_Gluconeogenesis,_including_Archaeal_enzymes	Central carbohydrate metabolism	Carbohydrates	0.03	142	114	Low pH indicator
V2222	0	1	0	0	1	6	2	3	Fructose-1,6-bisphosphatase, type V, archaeal (EC 3.1.3.11)	Glycolysis_and_Gluconeogenesis,_including_Archaeal_enzymes	Central carbohydrate metabolism	Carbohydrates	0.064	0.25	3	Not significant
V2396	2	0	1	0	4	0	0	0	Glucose-6-phosphate isomerase, archaeal (EC 5.3.1.9)	Glycolysis_and_Gluconeogenesis,_including_Archaeal_enzymes	Central carbohydrate metabolism	Carbohydrates	1	0.75	1	Not significant
V3778	0	0	0	1	0	0	0	0	Non-phosphorylating glyceraldehyde-3-phosphate dehydrogenase (NAD)	Glycolysis_and_Gluconeogenesis,_including_Archaeal_enzymes	Central carbohydrate metabolism	Carbohydrates	1	0.25	0	Not significant
V4868	27	11	8	15	26	12	12	23	Pyrophosphate--fructose 6-phosphate 1-phosphotransferase, alpha subunit (EC 2.7.1.90)	Glycolysis_and_Gluconeogenesis,_including_Archaeal_enzymes	Central carbohydrate metabolism	Carbohydrates	0.731	15.25	18.25	Not significant
V10	2	3	1	0	0	4	2	2	(R)-2-hydroxyacid dehydrogenase, similar to L-sulfolactate dehydrogenase (EC 1.1.1.272)	Glyoxylate_bypass	Central carbohydrate metabolism	Carbohydrates	0.846	1.5	2	Not significant
V516	0	7	3	3	1	0	4	7	Aconitate hydratase 2 (EC 4.2.1.3)	Glyoxylate_bypass	Central carbohydrate metabolism	Carbohydrates	1	3.25	3	Not significant
V2924	0	3	7	1	6	2	3	9	Isocitrate dehydrogenase phosphatase (EC 2.7.11.5)/kinase (EC 3.1.3.-)	Glyoxylate_bypass	Central carbohydrate metabolism	Carbohydrates	0.331	2.75	5	Not significant
V2925	62	62	69	45	35	48	49	30	Isocitrate lyase (EC 4.1.3.1)	Glyoxylate_bypass	Central carbohydrate metabolism	Carbohydrates	0.091	59.5	40.5	Not significant
V3244	105	44	44	53	30	41	55	54	Malate synthase (EC 2.3.3.9)	Glyoxylate_bypass	Central carbohydrate metabolism	Carbohydrates	0.368	61.5	45	Not significant
V3790	0	4	0	0	0	4	0	0	Nucleoside binding-domain containing protein YvoD	HPr_kinase_and_hprK_operon_in_Gram-positive_organisms	Central carbohydrate metabolism	Carbohydrates	1	1	1	Not significant
V4555	47	28	44	39	38	49	74	58	Prolipoprotein diacylglyceryl transferase (EC 2.4.99.-)	HPr_kinase_and_hprK_operon_in_Gram-positive_organisms	Central carbohydrate metabolism	Carbohydrates	0.143	39.5	54.75	Not significant
V4696	0	1	0	0	0	0	0	1	Putative acetyltransferase YvoF	HPr_kinase_and_hprK_operon_in_Gram-positive_organisms	Central carbohydrate metabolism	Carbohydrates	1	0.25	0.25	Not significant
V588	9	0	0	0	0	0	0	0	Aldehyde dehydrogenase 2B4, mitochondrial precursor (EC 1.2.1.3) (ALDH2a)	Methylglyoxal_Metabolism	Central carbohydrate metabolism	Carbohydrates	1	2.25	0	Not significant
V593	2	3	3	0	0	0	1	2	Aldehyde dehydrogenase, mitochondrial precursor (EC 1.2.1.3)	Methylglyoxal_Metabolism	Central carbohydrate metabolism	Carbohydrates	0.326	2	0.75	Not significant
V3644	0	2	4	4	0	1	1	2	NADPH-dependent methylglyoxal reductase (D-lactaldehyde dehydrogenase)	Methylglyoxal_Metabolism	Central carbohydrate metabolism	Carbohydrates	0.527	2.5	1	Not significant
V4999	0	0	0	1	0	0	0	0	Retinal dehydrogenase 2 (EC 1.2.1.36) (Aldehyde dehydrogenase family 1 member A2)	Methylglyoxal_Metabolism	Central carbohydrate metabolism	Carbohydrates	1	0.25	0	Not significant
V3964	0	0	0	1	0	0	0	0	Particulate methane monooxygenase A-subunit (EC 1.14.13.25)	Particulate_methane_monooxygenase_(pMMO)	Central carbohydrate metabolism	Carbohydrates	1	0.25	0	Not significant
V3965	0	0	0	10	0	0	0	1	Particulate methane monooxygenase B-subunit (EC 1.14.13.25)	Particulate_methane_monooxygenase_(pMMO)	Central carbohydrate metabolism	Carbohydrates	1	2.5	0.25	Not significant
V3966	0	0	0	17	0	0	0	0	Particulate methane monooxygenase C-subunit (EC 1.14.13.25)	Particulate_methane_monooxygenase_(pMMO)	Central carbohydrate metabolism	Carbohydrates	1	4.25	0	Not significant
V305	85	72	124	117	150	95	99	95	6-phosphogluconate dehydrogenase, decarboxylating (EC 1.1.1.44)	Pentose_phosphate_pathway	Central carbohydrate metabolism	Carbohydrates	0.605	99.5	109.75	Not significant
V306	6	8	10	10	6	5	5	2	6-phosphogluconolactonase (EC 3.1.1.31)	Pentose_phosphate_pathway	Central carbohydrate metabolism	Carbohydrates	0.055	8.5	4.5	Not significant
V307	17	9	9	16	9	3	10	11	6-phosphogluconolactonase (EC 3.1.1.31), eukaryotic type	Pentose_phosphate_pathway	Central carbohydrate metabolism	Carbohydrates	0.272	12.75	8.25	Not significant
V5769	182	208	174	173	148	161	167	140	Transketolase (EC 2.2.1.1)	Pentose_phosphate_pathway	Central carbohydrate metabolism	Carbohydrates	0.031	184.25	154	Low pH indicator
V6168	169	234	167	130	93	59	83	64	Xylulose-5-phosphate phosphoketolase (EC 4.1.2.9)	Pentose_phosphate_pathway	Central carbohydrate metabolism	Carbohydrates	0.029	175	74.75	Low pH indicator
V5056	66	82	112	83	72	83	81	89	Ribose-phosphate pyrophosphokinase (EC 2.7.6.1)	Pentose_phosphate_pathway	Central carbohydrate metabolism	Carbohydrates	0.787	85.75	81.25	Not significant
V5675	179	207	159	156	163	147	105	119	Transaldolase (EC 2.2.1.2)	Pentose_phosphate_pathway	Central carbohydrate metabolism	Carbohydrates	0.094	175.25	133.5	Not significant
V5770	19	41	27	18	8	12	20	34	Transketolase, C-terminal section (EC 2.2.1.1)	Pentose_phosphate_pathway	Central carbohydrate metabolism	Carbohydrates	0.42	26.25	18.5	Not significant
V5771	17	20	24	28	23	30	31	25	Transketolase, N-terminal section (EC 2.2.1.1)	Pentose_phosphate_pathway	Central carbohydrate metabolism	Carbohydrates	0.175	22.25	27.25	Not significant
V1616	2	1	1	1	0	0	0	0	DNA-binding response regulator GltR, controls specific porins for the entry of glucose	Peripheral_Glucose_Catabolism_Pathways	Central carbohydrate metabolism	Carbohydrates	0.025	1.25	0	Low pH indicator
V2385	0	0	0	0	1	0	0	1	Glucose ABC transport system, inner membrane component 2	Peripheral_Glucose_Catabolism_Pathways	Central carbohydrate metabolism	Carbohydrates	0.408	0	0.5	Not significant
V2386	0	0	0	0	0	3	1	0	Glucose ABC transporter, ATP-binding subunit (EC 3.6.3.-)	Peripheral_Glucose_Catabolism_Pathways	Central carbohydrate metabolism	Carbohydrates	0.448	0	1	Not significant
V2399	0	0	0	0	0	1	0	0	Glucose-selective porin OprB	Peripheral_Glucose_Catabolism_Pathways	Central carbohydrate metabolism	Carbohydrates	1	0	0.25	Not significant
V4891	21	20	42	38	4	7	13	7	Pyruvate:ferredoxin oxidoreductase, beta subunit (EC 1.2.7.1)	Pyruvate:ferredoxin_oxidoreductase	Central carbohydrate metabolism	Carbohydrates	0.023	30.25	7.75	Low pH indicator
V4890	6	8	40	24	9	5	15	9	Pyruvate:ferredoxin oxidoreductase, alpha subunit (EC 1.2.7.1)	Pyruvate:ferredoxin_oxidoreductase	Central carbohydrate metabolism	Carbohydrates	0.379	19.5	9.5	Not significant
V4892	1	0	5	4	1	1	3	0	Pyruvate:ferredoxin oxidoreductase, delta subunit (EC 1.2.7.1)	Pyruvate:ferredoxin_oxidoreductase	Central carbohydrate metabolism	Carbohydrates	0.606	2.5	1.25	Not significant
V573	41	54	61	60	86	60	74	66	Alanine dehydrogenase (EC 1.4.1.1)	Pyruvate_Alanine_Serine_Interconversions	Central carbohydrate metabolism	Carbohydrates	0.109	54	71.5	Not significant
V1490	3	2	5	9	8	3	7	12	D-alanine aminotransferase (EC 2.6.1.21)	Pyruvate_Alanine_Serine_Interconversions	Central carbohydrate metabolism	Carbohydrates	0.335	4.75	7.5	Not significant
V1528	2	8	4	2	3	3	4	1	D-serine/D-alanine/glycine transporter	Pyruvate_Alanine_Serine_Interconversions	Central carbohydrate metabolism	Carbohydrates	0.655	4	2.75	Not significant
V3022	0	1	0	0	0	1	0	0	L-serine dehydratase, beta subunit (EC 4.3.1.17)	Pyruvate_Alanine_Serine_Interconversions	Central carbohydrate metabolism	Carbohydrates	1	0.25	0.25	Not significant
V564	17	14	42	19	28	11	21	12	Aerobic C4-dicarboxylate transporter for fumarate, L-malate, D-malate, succunate, aspartate	Pyruvate_metabolism_I:_anaplerotic_reactions,_PEP	Central carbohydrate metabolism	Carbohydrates	0.614	23	18	Not significant
V3241	1	0	5	3	2	0	1	3	Malate Na(+) symporter	Pyruvate_metabolism_I:_anaplerotic_reactions,_PEP	Central carbohydrate metabolism	Carbohydrates	0.843	2.25	1.5	Not significant
V3243	2	0	1	7	1	0	3	0	Malate permease	Pyruvate_metabolism_I:_anaplerotic_reactions,_PEP	Central carbohydrate metabolism	Carbohydrates	0.528	2.5	1	Not significant
V3250	0	22	3	1	2	1	0	0	Malolactic enzyme (EC 1.-.-.-)	Pyruvate_metabolism_I:_anaplerotic_reactions,_PEP	Central carbohydrate metabolism	Carbohydrates	0.361	6.5	0.75	Not significant
V3590	88	55	68	34	37	38	38	34	NAD-dependent malic enzyme (EC 1.1.1.38)	Pyruvate_metabolism_I:_anaplerotic_reactions,_PEP	Central carbohydrate metabolism	Carbohydrates	0.145	61.25	36.75	Not significant
V3636	65	116	72	72	83	90	77	84	NADP-dependent malic enzyme (EC 1.1.1.40)	Pyruvate_metabolism_I:_anaplerotic_reactions,_PEP	Central carbohydrate metabolism	Carbohydrates	0.951	81.25	83.5	Not significant
V3890	0	0	0	0	0	0	2	2	Oxaloacetate decarboxylase alpha chain (EC 4.1.1.3)	Pyruvate_metabolism_I:_anaplerotic_reactions,_PEP	Central carbohydrate metabolism	Carbohydrates	0.441	0	1	Not significant
V4156	125	157	144	96	93	88	70	135	Phosphoenolpyruvate carboxykinase [GTP] (EC 4.1.1.32)	Pyruvate_metabolism_I:_anaplerotic_reactions,_PEP	Central carbohydrate metabolism	Carbohydrates	0.151	130.5	96.5	Not significant
V4158	1	0	0	4	0	0	0	0	Phosphoenolpyruvate carboxylase, archaeal (EC 4.1.1.31)	Pyruvate_metabolism_I:_anaplerotic_reactions,_PEP	Central carbohydrate metabolism	Carbohydrates	0.451	1.25	0	Not significant
V4160	69	84	71	118	45	83	89	102	Phosphoenolpyruvate synthase (EC 2.7.9.2)	Pyruvate_metabolism_I:_anaplerotic_reactions,_PEP	Central carbohydrate metabolism	Carbohydrates	0.768	85.5	79.75	Not significant
V4875	24	65	33	35	65	51	36	74	Pyruvate carboxyl transferase (EC 6.4.1.1)	Pyruvate_metabolism_I:_anaplerotic_reactions,_PEP	Central carbohydrate metabolism	Carbohydrates	0.215	39.25	56.5	Not significant
V4876	11	16	21	17	6	12	15	15	Pyruvate carboxyl transferase subunit A (EC 6.4.1.1)	Pyruvate_metabolism_I:_anaplerotic_reactions,_PEP	Central carbohydrate metabolism	Carbohydrates	0.253	16.25	12	Not significant
V4877	2	3	2	12	16	1	7	13	Pyruvate carboxyl transferase subunit B (EC 6.4.1.1)	Pyruvate_metabolism_I:_anaplerotic_reactions,_PEP	Central carbohydrate metabolism	Carbohydrates	0.334	4.75	9.25	Not significant
V5858	0	0	0	0	0	1	0	1	Two-component response regulator, malate (EC 2.7.3.-)	Pyruvate_metabolism_I:_anaplerotic_reactions,_PEP	Central carbohydrate metabolism	Carbohydrates	0.418	0	0.5	Not significant
V498	47	55	104	75	24	53	25	30	Acetyl-CoA synthetase (ADP-forming) alpha and beta chains, putative	Pyruvate_metabolism_II:_acetyl-CoA,_acetogenesis_from_pyruvate	Central carbohydrate metabolism	Carbohydrates	0.054	70.25	33	Not significant
V499	1	1	0	5	3	8	1	6	Acetyl-CoA synthetase (ADP-forming) alpha chain (EC 6.2.1.13)	Pyruvate_metabolism_II:_acetyl-CoA,_acetogenesis_from_pyruvate	Central carbohydrate metabolism	Carbohydrates	0.187	1.75	4.5	Not significant
V500	1	0	1	1	5	2	1	0	Acetyl-CoA synthetase (ADP-forming) beta chain (EC 6.2.1.13)	Pyruvate_metabolism_II:_acetyl-CoA,_acetogenesis_from_pyruvate	Central carbohydrate metabolism	Carbohydrates	0.484	0.75	2	Not significant
V513	0	4	0	2	0	0	0	4	Acetyltransferase AcuA, acetyl-CoA synthetase inhibitor	Pyruvate_metabolism_II:_acetyl-CoA,_acetogenesis_from_pyruvate	Central carbohydrate metabolism	Carbohydrates	1	1.5	1	Not significant
V537	10	8	11	10	13	15	15	16	Acylphosphate phosphohydrolase (EC 3.6.1.7), putative	Pyruvate_metabolism_II:_acetyl-CoA,_acetogenesis_from_pyruvate	Central carbohydrate metabolism	Carbohydrates	0.03	9.75	14.75	High pH indicator
V1716	71	38	32	52	47	34	44	38	Dihydrolipoamide dehydrogenase of pyruvate dehydrogenase complex (EC 1.8.1.4)	Pyruvate_metabolism_II:_acetyl-CoA,_acetogenesis_from_pyruvate	Central carbohydrate metabolism	Carbohydrates	0.524	48.25	40.75	Not significant
V3110	9	35	14	5	3	5	9	11	Lactate 2-monooxygenase (EC 1.13.12.4)	Pyruvate_metabolism_II:_acetyl-CoA,_acetogenesis_from_pyruvate	Central carbohydrate metabolism	Carbohydrates	0.33	15.75	7	Not significant
V3592	7	10	11	0	1	9	4	6	NAD-independent protein deacetylase AcuC	Pyruvate_metabolism_II:_acetyl-CoA,_acetogenesis_from_pyruvate	Central carbohydrate metabolism	Carbohydrates	1	7	5	Not significant
V4126	35	70	30	36	60	40	41	54	Phosphate acetyltransferase (EC 2.3.1.8)	Pyruvate_metabolism_II:_acetyl-CoA,_acetogenesis_from_pyruvate	Central carbohydrate metabolism	Carbohydrates	0.684	42.75	48.75	Not significant
V4596	16	36	9	3	13	14	15	15	Protein acetyltransferase	Pyruvate_metabolism_II:_acetyl-CoA,_acetogenesis_from_pyruvate	Central carbohydrate metabolism	Carbohydrates	0.897	16	14.25	Not significant
V4759	1	0	0	0	0	0	1	2	Putative membrane protein, clustering with ActP	Pyruvate_metabolism_II:_acetyl-CoA,_acetogenesis_from_pyruvate	Central carbohydrate metabolism	Carbohydrates	0.706	0.25	0.75	Not significant
V4878	24	21	9	18	13	5	4	9	Pyruvate decarboxylase (EC 4.1.1.1)	Pyruvate_metabolism_II:_acetyl-CoA,_acetogenesis_from_pyruvate	Central carbohydrate metabolism	Carbohydrates	0.089	18	7.75	Not significant
V4885	0	0	0	2	0	0	0	0	Pyruvate oxidase (EC 1.2.3.3)	Pyruvate_metabolism_II:_acetyl-CoA,_acetogenesis_from_pyruvate	Central carbohydrate metabolism	Carbohydrates	1	0.5	0	Not significant
V4886	64	44	42	27	36	7	10	10	Pyruvate oxidase [ubiquinone, cytochrome] (EC 1.2.2.2)	Pyruvate_metabolism_II:_acetyl-CoA,_acetogenesis_from_pyruvate	Central carbohydrate metabolism	Carbohydrates	0.061	44.25	15.75	Not significant
V3344	43	13	21	2	7	9	8	15	Methane monooxygenase component A alpha chain (EC 1.14.13.25)	Soluble_methane_monooxygenase_(sMMO)	Central carbohydrate metabolism	Carbohydrates	0.421	19.75	9.75	Not significant
V3345	1	6	4	3	4	1	1	3	Methane monooxygenase component A beta chain (EC 1.14.13.25)	Soluble_methane_monooxygenase_(sMMO)	Central carbohydrate metabolism	Carbohydrates	0.564	3.5	2.25	Not significant
V3346	2	17	9	0	5	3	3	3	Methane monooxygenase component C (EC 1.14.13.25)	Soluble_methane_monooxygenase_(sMMO)	Central carbohydrate metabolism	Carbohydrates	0.7	7	3.5	Not significant
V3347	3	6	1	3	1	0	0	2	Methane monooxygenase regulatory protein B	Soluble_methane_monooxygenase_(sMMO)	Central carbohydrate metabolism	Carbohydrates	0.082	3.25	0.75	Not significant
V517	0	2	0	0	2	1	2	1	Aconitate hydratase X, predicted	TCA_Cycle	Central carbohydrate metabolism	Carbohydrates	0.159	0.5	1.5	Not significant
V726	0	3	0	0	0	0	0	0	Archaeal succinyl-CoA ligase [ADP-forming] alpha chain (EC 6.2.1.5)	TCA_Cycle	Central carbohydrate metabolism	Carbohydrates	1	0.75	0	Not significant
V727	0	2	0	0	0	0	1	1	Archaeal succinyl-CoA ligase [ADP-forming] beta chain (EC 6.2.1.5)	TCA_Cycle	Central carbohydrate metabolism	Carbohydrates	1	0.5	0.5	Not significant
V1717	83	48	36	44	84	78	83	81	Dihydrolipoamide succinyltransferase component (E2) of 2-oxoglutarate dehydrogenase complex (EC 2.3.1.61)	TCA_Cycle	Central carbohydrate metabolism	Carbohydrates	0.124	52.75	81.5	Not significant
V2236	0	1	1	0	1	0	1	0	Fumarate hydratase class I (EC 4.2.1.2)	TCA_Cycle	Central carbohydrate metabolism	Carbohydrates	1	0.5	0.5	Not significant
V2240	123	134	151	128	89	101	128	106	Fumarate hydratase class II (EC 4.2.1.2)	TCA_Cycle	Central carbohydrate metabolism	Carbohydrates	0.099	134	106	Not significant
V2918	6	1	1	3	1	4	1	1	Isocitrate dehydrogenase 3 subunit alpha, mitochondrial precursor (EC 1.1.1.41)	TCA_Cycle	Central carbohydrate metabolism	Carbohydrates	0.706	2.75	1.75	Not significant
V2921	50	17	39	28	35	67	44	49	Isocitrate dehydrogenase [NAD] (EC 1.1.1.41)	TCA_Cycle	Central carbohydrate metabolism	Carbohydrates	0.223	33.5	48.75	Not significant
V2922	0	3	0	0	0	0	0	1	Isocitrate dehydrogenase [NAD] subunit I, mitochondrial precursor (EC 1.1.1.41)	TCA_Cycle	Central carbohydrate metabolism	Carbohydrates	1	0.75	0.25	Not significant
V2923	0	0	0	1	1	0	0	0	Isocitrate dehydrogenase [NAD] subunit II, mitochondrial precursor (EC 1.1.1.41)	TCA_Cycle	Central carbohydrate metabolism	Carbohydrates	1	0.25	0.25	Not significant
V3246	5	5	0	0	22	14	2	10	Malate:quinone oxidoreductase (EC 1.1.99.16)	TCA_Cycle	Central carbohydrate metabolism	Carbohydrates	0.091	2.5	12	Not significant
V4755	0	1	1	0	1	3	0	0	Putative malate dehydrogenase (EC 1.1.1.37), similar to archaeal MJ1425	TCA_Cycle	Central carbohydrate metabolism	Carbohydrates	1	0.5	1	Not significant
V5468	0	0	0	2	0	0	0	0	Succinyl-CoA ligase [GDP-forming] alpha chain (EC 6.2.1.4)	TCA_Cycle	Central carbohydrate metabolism	Carbohydrates	1	0.5	0	Not significant
V5469	1	0	2	1	0	0	1	0	Succinyl-CoA ligase [GDP-forming] beta chain (EC 6.2.1.4)	TCA_Cycle	Central carbohydrate metabolism	Carbohydrates	0.358	1	0.25	Not significant
V5738	0	2	0	0	0	0	0	0	Transcriptional regulator of succinyl CoA synthetase operon	TCA_Cycle	Central carbohydrate metabolism	Carbohydrates	1	0.5	0	Not significant
V6322	10	5	11	15	5	2	9	4	hypothetical protein that often co-occurs with aconitase	TCA_Cycle	Central carbohydrate metabolism	Carbohydrates	0.074	10.25	5	Not significant
V6370	0	0	0	0	0	0	1	0	potential Fumarate hydratase class II (EC 4.2.1.2)	TCA_Cycle	Central carbohydrate metabolism	Carbohydrates	1	0	0.25	Not significant
V5047	25	27	38	25	7	9	17	9	Ribose 5-phosphate isomerase A (EC 5.3.1.6)	Calvin-Benson_cycle	CO2 fixation	Carbohydrates	0.029	28.75	10.5	Low pH indicator
V2219	2	0	0	1	6	4	1	0	Fructose-1,6-bisphosphatase, Bacillus type (EC 3.1.3.11)	Calvin-Benson_cycle	CO2 fixation	Carbohydrates	0.354	0.75	2.75	Not significant
V2220	94	45	53	51	38	65	64	51	Fructose-1,6-bisphosphatase, GlpX type (EC 3.1.3.11)	Calvin-Benson_cycle	CO2 fixation	Carbohydrates	0.777	60.75	54.5	Not significant
V2226	5	26	22	35	35	27	40	40	Fructose-bisphosphate aldolase class II (EC 4.1.2.13)	Calvin-Benson_cycle	CO2 fixation	Carbohydrates	0.079	22	35.5	Not significant
V3571	4	2	0	1	0	0	4	0	NAD(P)-dependent glyceraldehyde 3-phosphate dehydrogenase archaeal (EC 1.2.1.59)	Calvin-Benson_cycle	CO2 fixation	Carbohydrates	0.484	1.75	1	Not significant
V3589	134	99	119	104	114	110	113	114	NAD-dependent glyceraldehyde-3-phosphate dehydrogenase (EC 1.2.1.12)	Calvin-Benson_cycle	CO2 fixation	Carbohydrates	1	114	112.75	Not significant
V4227	6	18	10	5	4	8	3	8	Phosphoribulokinase (EC 2.7.1.19)	Calvin-Benson_cycle	CO2 fixation	Carbohydrates	0.327	9.75	5.75	Not significant
V5046	0	0	0	0	1	0	0	0	Ribose 1,5-bisphosphate or 5-ribose-1,2-cyclic phosphate dehydrogenase	Calvin-Benson_cycle	CO2 fixation	Carbohydrates	1	0	0.25	Not significant
V5096	9	9	4	9	0	4	0	3	Ribulose bisphosphate carboxylase small chain (EC 4.1.1.39)	Calvin-Benson_cycle	CO2 fixation	Carbohydrates	0.052	7.75	1.75	Not significant
V5097	3	0	0	8	0	0	0	0	Ribulose-1,5-bisphosphate carboxylase, Type III (EC 4.1.1.39)	Calvin-Benson_cycle	CO2 fixation	Carbohydrates	0.439	2.75	0	Not significant
V5825	54	66	54	63	31	40	77	60	Triosephosphate isomerase (EC 5.3.1.1)	Calvin-Benson_cycle	CO2 fixation	Carbohydrates	0.553	59.25	52	Not significant
V5095	32	14	26	12	3	3	5	4	Ribulose bisphosphate carboxylase large chain (EC 4.1.1.39)	CO2_uptake,_carboxysome	CO2 fixation	Carbohydrates	0.03	21	3.75	Low pH indicator
V887	0	0	0	0	0	0	0	1	Bicarbonate transport system permease protein	CO2_uptake,_carboxysome	CO2 fixation	Carbohydrates	1	0	0.25	Not significant
V888	0	0	0	0	2	1	0	1	Bicarbonate transporter, bicarbonate binding protein	CO2_uptake,_carboxysome	CO2 fixation	Carbohydrates	0.147	0	1	Not significant
V1092	0	0	0	0	0	1	0	0	Carboxysome protein CcmM	CO2_uptake,_carboxysome	CO2 fixation	Carbohydrates	1	0	0.25	Not significant
V5112	2	0	6	4	3	2	0	1	RuBisCO operon transcriptional regulator	CO2_uptake,_carboxysome	CO2 fixation	Carbohydrates	0.564	3	1.5	Not significant
V5113	2	0	3	1	2	1	0	1	RuBisCO operon transcriptional regulator CbbR	CO2_uptake,_carboxysome	CO2 fixation	Carbohydrates	0.833	1.5	1	Not significant
V5114	7	2	3	0	0	0	1	2	Rubisco activation protein CbbO	CO2_uptake,_carboxysome	CO2 fixation	Carbohydrates	0.297	3	0.75	Not significant
V5115	0	3	3	3	0	1	2	2	Rubisco activation protein CbbQ	CO2_uptake,_carboxysome	CO2 fixation	Carbohydrates	0.501	2.25	1.25	Not significant
V5237	0	1	0	0	0	0	0	2	Sensory subunit of low CO2-induced protein complex, putative	CO2_uptake,_carboxysome	CO2 fixation	Carbohydrates	1	0.25	0.5	Not significant
V6376	9	16	17	3	3	4	1	2	probable RuBisCo-expression protein CbbX	CO2_uptake,_carboxysome	CO2 fixation	Carbohydrates	0.084	11.25	2.5	Not significant
V6433	0	5	1	12	0	0	0	0	putative sodium-dependent bicarbonate transporter	CO2_uptake,_carboxysome	CO2 fixation	Carbohydrates	0.152	4.5	0	Not significant
V143	1	2	0	2	2	2	2	6	2-oxoglutarate/malate translocator	Photorespiration_(oxidative_C2_cycle)	CO2 fixation	Carbohydrates	0.286	1.25	3	Not significant
V2515	0	0	0	1	1	0	0	0	Glycine decarboxylase L-protein 2 (EC 1.8.1.4), mitochondrial	Photorespiration_(oxidative_C2_cycle)	CO2 fixation	Carbohydrates	1	0.25	0.25	Not significant
V2517	45	33	49	60	44	43	42	39	Glycine dehydrogenase [decarboxylating] (glycine cleavage system P1 protein) (EC 1.4.4.2)	Photorespiration_(oxidative_C2_cycle)	CO2 fixation	Carbohydrates	0.508	46.75	42	Not significant
V2534	24	17	24	12	20	15	18	13	Glycolate dehydrogenase (EC 1.1.99.14), FAD-binding subunit GlcE	Photorespiration_(oxidative_C2_cycle)	CO2 fixation	Carbohydrates	0.454	19.25	16.5	Not significant
V2536	153	53	44	45	49	47	62	34	Glycolate dehydrogenase (EC 1.1.99.14), subunit GlcD	Photorespiration_(oxidative_C2_cycle)	CO2 fixation	Carbohydrates	0.544	73.75	48	Not significant
V2966	13	14	18	16	25	18	19	18	L-alanine:glyoxylate aminotransferase (EC 2.6.1.44)	Photorespiration_(oxidative_C2_cycle)	CO2 fixation	Carbohydrates	0.072	15.25	20	Not significant
V3245	5	15	13	8	30	18	7	25	Malate synthase G (EC 2.3.3.9)	Photorespiration_(oxidative_C2_cycle)	CO2 fixation	Carbohydrates	0.147	10.25	20	Not significant
V302	25	4	2	8	6	18	14	7	6-phospho-beta-glucosidase (EC 3.2.1.86)	Beta-Glucoside_Metabolism	Di- and oligosaccharides	Carbohydrates	0.832	9.75	11.25	Not significant
V4423	2	1	4	1	0	0	0	0	Predicted glucose transporter in beta-glucoside utilization gene cluster	Beta-Glucoside_Metabolism	Di- and oligosaccharides	Carbohydrates	0.033	2	0	Low pH indicator
V861	0	1	1	1	1	1	4	2	Beta-glucanase precursor (EC 3.2.1.73)	Beta-Glucoside_Metabolism	Di- and oligosaccharides	Carbohydrates	0.316	0.75	2	Not significant
V862	59	86	114	85	70	73	83	83	Beta-glucosidase (EC 3.2.1.21)	Beta-Glucoside_Metabolism	Di- and oligosaccharides	Carbohydrates	0.466	86	77.25	Not significant
V863	0	0	0	0	1	0	0	0	Beta-glucoside ABC transport system, ATP-binding protein 1	Beta-Glucoside_Metabolism	Di- and oligosaccharides	Carbohydrates	1	0	0.25	Not significant
V1140	6	5	7	7	1	0	6	7	Cellobiose phosphorylase (EC 2.4.1.-)	Beta-Glucoside_Metabolism	Di- and oligosaccharides	Carbohydrates	0.344	6.25	3.5	Not significant
V1141	11	2	9	3	5	2	1	0	Cellobiose phosphotransferase system YdjC-like protein	Beta-Glucoside_Metabolism	Di- and oligosaccharides	Carbohydrates	0.165	6.25	2	Not significant
V1799	1	0	0	3	1	2	0	0	Endo-beta-1,3-1,4 glucanase (Licheninase) (EC 3.2.1.73)	Beta-Glucoside_Metabolism	Di- and oligosaccharides	Carbohydrates	1	1	0.75	Not significant
V2365	2	0	1	0	1	1	3	3	Glucokinase, ROK family (EC 2.7.1.2)	Beta-Glucoside_Metabolism	Di- and oligosaccharides	Carbohydrates	0.178	0.75	2	Not significant
V3925	0	0	0	0	0	0	0	1	PTS system, beta-glucoside-specific IIB component (EC 2.7.1.69)	Beta-Glucoside_Metabolism	Di- and oligosaccharides	Carbohydrates	1	0	0.25	Not significant
V3926	0	0	0	1	0	0	0	1	PTS system, beta-glucoside-specific IIC component (EC 2.7.1.69)	Beta-Glucoside_Metabolism	Di- and oligosaccharides	Carbohydrates	1	0.25	0.25	Not significant
V3927	0	1	0	0	0	0	0	0	PTS system, cellobiose-specific IIA component (EC 2.7.1.69)	Beta-Glucoside_Metabolism	Di- and oligosaccharides	Carbohydrates	1	0.25	0	Not significant
V3928	0	2	0	0	0	0	0	0	PTS system, cellobiose-specific IIB component (EC 2.7.1.69)	Beta-Glucoside_Metabolism	Di- and oligosaccharides	Carbohydrates	1	0.5	0	Not significant
V3929	0	0	1	1	2	1	0	0	PTS system, cellobiose-specific IIC component (EC 2.7.1.69)	Beta-Glucoside_Metabolism	Di- and oligosaccharides	Carbohydrates	1	0.5	0.75	Not significant
V4014	19	10	10	8	6	7	4	16	Periplasmic beta-glucosidase (EC 3.2.1.21)	Beta-Glucoside_Metabolism	Di- and oligosaccharides	Carbohydrates	0.397	11.75	8.25	Not significant
V4389	6	0	0	0	0	0	1	0	Predicted beta-glucoside transporter, GPH family	Beta-Glucoside_Metabolism	Di- and oligosaccharides	Carbohydrates	1	1.5	0.25	Not significant
V4390	0	0	0	3	0	3	4	4	Predicted beta-glucoside-regulated ABC transport system, permease component 2, COG0395	Beta-Glucoside_Metabolism	Di- and oligosaccharides	Carbohydrates	0.26	0.75	2.75	Not significant
V4394	0	0	0	0	1	0	5	1	Predicted cellobiose ABC transport system, ATP-binding protein 1	Beta-Glucoside_Metabolism	Di- and oligosaccharides	Carbohydrates	0.144	0	1.75	Not significant
V4447	0	1	0	0	0	0	0	0	Predicted regulator of cellobiose and glucan utilization, LacI family	Beta-Glucoside_Metabolism	Di- and oligosaccharides	Carbohydrates	1	0.25	0	Not significant
V5730	2	0	0	0	0	0	0	0	Transcriptional regulator of beta-glucosides utilization, LacI family	Beta-Glucoside_Metabolism	Di- and oligosaccharides	Carbohydrates	1	0.5	0	Not significant
V2356	1	3	1	1	0	0	0	0	Glucan 1,6-alpha-glucosidase (EC 3.2.1.70)	Fructooligosaccharides(FOS)_and_Raffinose_Utilization	Di- and oligosaccharides	Carbohydrates	0.036	1.5	0	Low pH indicator
V3487	0	2	4	2	11	13	18	14	Multiple sugar ABC transporter, membrane-spanning permease protein MsmF	Fructooligosaccharides(FOS)_and_Raffinose_Utilization	Di- and oligosaccharides	Carbohydrates	0.033	2	14	High pH indicator
V3489	0	1	1	0	4	4	9	7	Multiple sugar ABC transporter, substrate-binding protein	Fructooligosaccharides(FOS)_and_Raffinose_Utilization	Di- and oligosaccharides	Carbohydrates	0.024	0.5	6	High pH indicator
V2687	1	0	0	0	0	0	0	1	Hyaluronoglucosaminidase (EC 3.2.1.35)	Fructooligosaccharides(FOS)_and_Raffinose_Utilization	Di- and oligosaccharides	Carbohydrates	1	0.25	0.25	Not significant
V3230	0	0	0	0	1	0	0	0	MSM (multiple sugar metabolism) operon regulatory protein	Fructooligosaccharides(FOS)_and_Raffinose_Utilization	Di- and oligosaccharides	Carbohydrates	1	0	0.25	Not significant
V3488	2	7	0	0	4	4	8	12	Multiple sugar ABC transporter, membrane-spanning permease protein MsmG	Fructooligosaccharides(FOS)_and_Raffinose_Utilization	Di- and oligosaccharides	Carbohydrates	0.115	2.25	7	Not significant
V5483	5	6	0	2	11	6	7	7	Sucrose-6-phosphate hydrolase (EC 3.2.1.26)	Fructooligosaccharides(FOS)_and_Raffinose_Utilization	Di- and oligosaccharides	Carbohydrates	0.061	3.25	7.75	Not significant
V5862	0	1	0	0	0	0	0	1	Two-component sensor kinase YesM (EC 2.7.3.-)	Fructooligosaccharides(FOS)_and_Raffinose_Utilization	Di- and oligosaccharides	Carbohydrates	1	0.25	0.25	Not significant
V642	42	57	49	44	46	33	58	41	Alpha-galactosidase (EC 3.2.1.22)	Lactose_and_Galactose_Uptake_and_Utilization	Di- and oligosaccharides	Carbohydrates	0.632	48	44.5	Not significant
V858	131	153	165	116	86	58	99	78	Beta-galactosidase (EC 3.2.1.23)	Lactose_and_Galactose_Uptake_and_Utilization	Di- and oligosaccharides	Carbohydrates	0.024	141.25	80.25	Low pH indicator
V5561	38	20	28	16	1	6	8	6	Tagatose 1,6-diphosphate aldolase (EC 4.1.2.40)	Lactose_and_Galactose_Uptake_and_Utilization	Di- and oligosaccharides	Carbohydrates	0.027	25.5	5.25	Low pH indicator
V859	0	0	1	8	2	0	2	0	Beta-galactosidase (EC 3.2.1.23), LacA family	Lactose_and_Galactose_Uptake_and_Utilization	Di- and oligosaccharides	Carbohydrates	0.885	2.25	1	Not significant
V2292	26	29	76	46	35	19	29	20	Galactokinase (EC 2.7.1.6)	Lactose_and_Galactose_Uptake_and_Utilization	Di- and oligosaccharides	Carbohydrates	0.201	44.25	25.75	Not significant
V2294	1	0	0	1	0	0	2	1	Galactose operon repressor, GalR-LacI family of transcriptional regulators	Lactose_and_Galactose_Uptake_and_Utilization	Di- and oligosaccharides	Carbohydrates	1	0.5	0.75	Not significant
V2296	4	2	1	1	0	2	3	0	Galactose/methyl galactoside ABC transport system, ATP-binding protein MglA (EC 3.6.3.17)	Lactose_and_Galactose_Uptake_and_Utilization	Di- and oligosaccharides	Carbohydrates	0.345	2	1.25	Not significant
V3417	0	0	0	0	0	3	1	0	Mgl repressor and galactose ultrainduction factor GalS, HTH-type transcriptional regulator	Lactose_and_Galactose_Uptake_and_Utilization	Di- and oligosaccharides	Carbohydrates	0.433	0	1	Not significant
V4417	0	0	0	0	0	0	0	3	Predicted galactoside ABC transporter, ATP-binding protein 1	Lactose_and_Galactose_Uptake_and_Utilization	Di- and oligosaccharides	Carbohydrates	1	0	0.75	Not significant
V4418	0	0	0	0	0	0	0	1	Predicted galactoside ABC transporter, permease protein 1	Lactose_and_Galactose_Uptake_and_Utilization	Di- and oligosaccharides	Carbohydrates	1	0	0.25	Not significant
V4419	0	0	0	1	0	0	0	0	Predicted galactoside ABC transporter, permease protein 2	Lactose_and_Galactose_Uptake_and_Utilization	Di- and oligosaccharides	Carbohydrates	1	0.25	0	Not significant
V5564	0	1	0	2	2	0	1	0	Tagatose-6-phosphate kinase (EC 2.7.1.144)	Lactose_and_Galactose_Uptake_and_Utilization	Di- and oligosaccharides	Carbohydrates	1	0.75	0.75	Not significant
V1874	0	1	0	2	0	0	0	2	Evolved beta-D-galactosidase, alpha subunit	Lactose_utilization	Di- and oligosaccharides	Carbohydrates	1	0.75	0.5	Not significant
V2298	4	3	2	4	6	8	9	4	Galactoside O-acetyltransferase (EC 2.3.1.18)	Lactose_utilization	Di- and oligosaccharides	Carbohydrates	0.085	3.25	6.75	Not significant
V5764	1	0	0	0	0	1	0	1	Transcriptional repressor of the lac operon	Lactose_utilization	Di- and oligosaccharides	Carbohydrates	1	0.25	0.5	Not significant
V364	0	0	0	0	0	1	2	1	ABC-type sugar transport system, periplasmic binding protein YcjN	Maltose_and_Maltodextrin_Utilization	Di- and oligosaccharides	Carbohydrates	0.137	0	1	Not significant
V595	5	9	14	6	12	6	9	11	Aldose 1-epimerase (EC 5.1.3.3)	Maltose_and_Maltodextrin_Utilization	Di- and oligosaccharides	Carbohydrates	0.782	8.5	9.5	Not significant
V637	57	39	24	38	32	33	41	41	Alpha-amylase (EC 3.2.1.1)	Maltose_and_Maltodextrin_Utilization	Di- and oligosaccharides	Carbohydrates	0.773	39.5	36.75	Not significant
V3268	26	21	12	3	60	40	47	57	Maltose/maltodextrin ABC transporter, permease protein MalF	Maltose_and_Maltodextrin_Utilization	Di- and oligosaccharides	Carbohydrates	0.027	15.5	51	High pH indicator
V3269	16	14	18	8	63	37	62	42	Maltose/maltodextrin ABC transporter, permease protein MalG	Maltose_and_Maltodextrin_Utilization	Di- and oligosaccharides	Carbohydrates	0.028	14	51	High pH indicator
V3271	11	13	15	10	47	46	39	33	Maltose/maltodextrin transport ATP-binding protein MalK (EC 3.6.3.19)	Maltose_and_Maltodextrin_Utilization	Di- and oligosaccharides	Carbohydrates	0.039	12.25	41.25	High pH indicator
V3486	5	10	14	7	33	35	28	26	Multiple sugar ABC transporter, ATP-binding protein	Maltose_and_Maltodextrin_Utilization	Di- and oligosaccharides	Carbohydrates	0.034	9	30.5	High pH indicator
V6209	0	0	0	0	1	1	1	2	Zinc-type alcohol dehydrogenase YcjQ	Maltose_and_Maltodextrin_Utilization	Di- and oligosaccharides	Carbohydrates	0.024	0	1.25	High pH indicator
V880	10	9	3	11	9	6	7	7	Beta-phosphoglucomutase (EC 5.4.2.6)	Maltose_and_Maltodextrin_Utilization	Di- and oligosaccharides	Carbohydrates	0.742	8.25	7.25	Not significant
V1474	4	0	0	0	1	4	2	1	Cytoplasmic alpha-amylase (EC 3.2.1.1)	Maltose_and_Maltodextrin_Utilization	Di- and oligosaccharides	Carbohydrates	0.147	1	2	Not significant
V2363	160	153	128	95	100	106	86	92	Glucoamylase (EC 3.2.1.3)	Maltose_and_Maltodextrin_Utilization	Di- and oligosaccharides	Carbohydrates	0.093	134	96	Not significant
V2824	0	0	0	0	0	2	4	3	Inner membrane ABC transporter permease protein YcjO	Maltose_and_Maltodextrin_Utilization	Di- and oligosaccharides	Carbohydrates	0.153	0	2.25	Not significant
V2825	0	0	0	0	2	6	0	2	Inner membrane ABC transporter permease protein YcjP	Maltose_and_Maltodextrin_Utilization	Di- and oligosaccharides	Carbohydrates	0.129	0	2.5	Not significant
V3262	0	4	3	0	3	1	2	0	Maltodextrin phosphorylase (EC 2.4.1.1)	Maltose_and_Maltodextrin_Utilization	Di- and oligosaccharides	Carbohydrates	1	1.75	1.5	Not significant
V3265	12	12	13	8	6	2	11	3	Maltose operon transcriptional repressor MalR, LacI family	Maltose_and_Maltodextrin_Utilization	Di- and oligosaccharides	Carbohydrates	0.058	11.25	5.5	Not significant
V3266	33	67	37	22	23	24	23	17	Maltose phosphorylase (EC 2.4.1.8)	Maltose_and_Maltodextrin_Utilization	Di- and oligosaccharides	Carbohydrates	0.111	39.75	21.75	Not significant
V3267	2	0	0	0	0	0	1	0	Maltose-6'-phosphate glucosidase (EC 3.2.1.122)	Maltose_and_Maltodextrin_Utilization	Di- and oligosaccharides	Carbohydrates	1	0.5	0.25	Not significant
V3426	1	0	0	0	0	0	1	1	Mlc, transcriptional repressor of MalT (the transcriptional activator of maltose regulon) and manXYZ operon	Maltose_and_Maltodextrin_Utilization	Di- and oligosaccharides	Carbohydrates	1	0.25	0.5	Not significant
V3678	36	14	23	17	4	23	14	10	Neopullulanase (EC 3.2.1.135)	Maltose_and_Maltodextrin_Utilization	Di- and oligosaccharides	Carbohydrates	0.233	22.5	12.75	Not significant
V3826	3	8	4	3	9	7	15	20	Oligo-1,6-glucosidase (EC 3.2.1.10)	Maltose_and_Maltodextrin_Utilization	Di- and oligosaccharides	Carbohydrates	0.055	4.5	12.75	Not significant
V4009	0	0	0	0	0	1	0	0	Periplasmic alpha-amylase (EC 3.2.1.1)	Maltose_and_Maltodextrin_Utilization	Di- and oligosaccharides	Carbohydrates	1	0	0.25	Not significant
V4432	0	5	6	4	5	2	4	0	Predicted maltose transporter MalT	Maltose_and_Maltodextrin_Utilization	Di- and oligosaccharides	Carbohydrates	0.692	3.75	2.75	Not significant
V4805	1	0	0	0	10	4	1	4	Putative sucrose phosphorylase (EC 2.4.1.7)	Maltose_and_Maltodextrin_Utilization	Di- and oligosaccharides	Carbohydrates	0.065	0.25	4.75	Not significant
V5704	30	58	23	4	27	26	21	25	Transcriptional activator of maltose regulon, MalT	Maltose_and_Maltodextrin_Utilization	Di- and oligosaccharides	Carbohydrates	0.727	28.75	24.75	Not significant
V5732	0	0	0	2	13	1	2	1	Transcriptional regulator of maltose utilization, LacI family	Maltose_and_Maltodextrin_Utilization	Di- and oligosaccharides	Carbohydrates	0.112	0.5	4.25	Not significant
V3298	0	0	0	0	1	0	0	0	Melibiose carrier protein, Na+/melibiose symporter	Melibiose_Utilization	Di- and oligosaccharides	Carbohydrates	1	0	0.25	Not significant
V3299	0	0	0	0	0	1	2	3	Melibiose operon regulatory protein	Melibiose_Utilization	Di- and oligosaccharides	Carbohydrates	0.143	0	1.5	Not significant
V3945	1	0	0	0	0	0	0	0	PTS system, sucrose-specific IIB component (EC 2.7.1.69)	Sucrose_utilization	Di- and oligosaccharides	Carbohydrates	1	0.25	0	Not significant
V3946	0	0	0	0	0	1	0	0	PTS system, sucrose-specific IIC component (EC 2.7.1.69)	Sucrose_utilization	Di- and oligosaccharides	Carbohydrates	1	0	0.25	Not significant
V4470	0	1	2	1	1	0	1	1	Predicted sucrose permease, MFS family, FucP subfamily	Sucrose_utilization	Di- and oligosaccharides	Carbohydrates	1	1	0.75	Not significant
V5480	0	0	0	0	0	0	0	1	Sucrose operon repressor ScrR, LacI family	Sucrose_utilization	Di- and oligosaccharides	Carbohydrates	1	0	0.25	Not significant
V5481	0	4	3	2	4	2	11	10	Sucrose phosphorylase (EC 2.4.1.7)	Sucrose_utilization	Di- and oligosaccharides	Carbohydrates	0.192	2.25	6.75	Not significant
V5482	0	0	0	0	1	0	0	0	Sucrose repressor, LacI family, Shewanella subfamily	Sucrose_utilization	Di- and oligosaccharides	Carbohydrates	1	0	0.25	Not significant
V619	75	62	88	81	82	100	89	62	Alpha,alpha-trehalose-phosphate synthase [UDP-forming] (EC 2.4.1.15)	Trehalose_Biosynthesis	Di- and oligosaccharides	Carbohydrates	0.539	76.5	83.25	Not significant
V3259	58	72	64	51	68	45	59	45	Malto-oligosyltrehalose synthase (EC 5.4.99.15)	Trehalose_Biosynthesis	Di- and oligosaccharides	Carbohydrates	0.311	61.25	54.25	Not significant
V3260	57	38	27	37	49	51	51	45	Malto-oligosyltrehalose trehalohydrolase (EC 3.2.1.141)	Trehalose_Biosynthesis	Di- and oligosaccharides	Carbohydrates	0.216	39.75	49	Not significant
V4735	5	37	11	1	14	18	8	13	Putative glucanase glgE (EC 3.2.1.-)	Trehalose_Biosynthesis	Di- and oligosaccharides	Carbohydrates	1	13.5	13.25	Not significant
V5809	26	41	25	27	37	35	29	23	Trehalose phosphorylase (EC 2.4.1.64)	Trehalose_Biosynthesis	Di- and oligosaccharides	Carbohydrates	0.882	29.75	31	Not significant
V5810	78	89	83	97	128	75	108	90	Trehalose synthase (EC 5.4.99.16)	Trehalose_Biosynthesis	Di- and oligosaccharides	Carbohydrates	0.365	86.75	100.25	Not significant
V5813	27	59	23	17	15	25	17	37	Trehalose-6-phosphate phosphatase (EC 3.1.3.12)	Trehalose_Biosynthesis	Di- and oligosaccharides	Carbohydrates	0.614	31.5	23.5	Not significant
V3937	0	0	0	0	5	1	2	1	PTS system, glucose-specific IIB component (EC 2.7.1.69)	Trehalose_Uptake_and_Utilization	Di- and oligosaccharides	Carbohydrates	0.034	0	2.25	High pH indicator
V4711	1	1	0	0	5	11	9	10	Putative cytoplasmic protein clustered with trehalase	Trehalose_Uptake_and_Utilization	Di- and oligosaccharides	Carbohydrates	0.026	0.5	8.75	High pH indicator
V1477	2	2	5	1	2	1	2	0	Cytoplasmic trehalase (EC 3.2.1.28)	Trehalose_Uptake_and_Utilization	Di- and oligosaccharides	Carbohydrates	0.461	2.5	1.25	Not significant
V2400	1	7	0	2	3	1	3	2	Glucose/mannose:H+ symporter GlcP	Trehalose_Uptake_and_Utilization	Di- and oligosaccharides	Carbohydrates	0.859	2.5	2.25	Not significant
V3263	0	1	1	0	1	0	0	0	Maltoporin (maltose/maltodextrin high-affinity receptor, phage lambda receptor protein)	Trehalose_Uptake_and_Utilization	Di- and oligosaccharides	Carbohydrates	1	0.5	0.25	Not significant
V3936	15	0	0	1	5	6	4	2	PTS system, glucose-specific IIA component (EC 2.7.1.69)	Trehalose_Uptake_and_Utilization	Di- and oligosaccharides	Carbohydrates	0.569	4	4.25	Not significant
V3938	0	0	0	0	1	4	5	0	PTS system, glucose-specific IIC component (EC 2.7.1.69)	Trehalose_Uptake_and_Utilization	Di- and oligosaccharides	Carbohydrates	0.142	0	2.5	Not significant
V3947	0	3	0	0	0	0	0	0	PTS system, trehalose-specific IIB component (EC 2.7.1.69)	Trehalose_Uptake_and_Utilization	Di- and oligosaccharides	Carbohydrates	1	0.75	0	Not significant
V4487	0	0	0	0	0	0	1	1	Predicted trehalose ABC transporter, permease component 1, Archaea-type	Trehalose_Uptake_and_Utilization	Di- and oligosaccharides	Carbohydrates	0.439	0	0.5	Not significant
V4489	0	1	3	0	1	0	0	1	Predicted trehalose ABC transporter, substrate-binding component, Archaea-type	Trehalose_Uptake_and_Utilization	Di- and oligosaccharides	Carbohydrates	1	1	0.5	Not significant
V4490	0	0	2	0	0	1	0	0	Predicted trehalose permease, MFS family	Trehalose_Uptake_and_Utilization	Di- and oligosaccharides	Carbohydrates	1	0.5	0.25	Not significant
V4491	0	0	1	0	0	1	0	0	Predicted trehalose permease, MFS family, FucP subfamily	Trehalose_Uptake_and_Utilization	Di- and oligosaccharides	Carbohydrates	1	0.25	0.25	Not significant
V5740	1	0	0	0	0	0	0	0	Transcriptional regulator of trehalose utilization, LacI family	Trehalose_Uptake_and_Utilization	Di- and oligosaccharides	Carbohydrates	1	0.25	0	Not significant
V5807	12	11	14	18	26	7	13	4	Trehalase (EC 3.2.1.28)	Trehalose_Uptake_and_Utilization	Di- and oligosaccharides	Carbohydrates	0.92	13.75	12.5	Not significant
V5808	9	4	6	1	14	9	2	1	Trehalose 6-phosphate phosphorylase (EC 2.4.1.216)	Trehalose_Uptake_and_Utilization	Di- and oligosaccharides	Carbohydrates	0.758	5	6.5	Not significant
V5811	1	4	5	2	2	10	5	6	Trehalose synthase, nucleoside diphosphate glucose dependent	Trehalose_Uptake_and_Utilization	Di- and oligosaccharides	Carbohydrates	0.23	3	5.75	Not significant
V5812	0	2	2	1	0	0	1	0	Trehalose-6-phosphate hydrolase (EC 3.2.1.93)	Trehalose_Uptake_and_Utilization	Di- and oligosaccharides	Carbohydrates	0.262	1.25	0.25	Not significant
V5814	0	0	0	0	0	0	0	1	Trehalose-regulated TonB-dependent outer membrane receptor	Trehalose_Uptake_and_Utilization	Di- and oligosaccharides	Carbohydrates	1	0	0.25	Not significant
V36	0	0	0	0	0	0	1	0	1st GPH family transporter in unknown oligosaccharide utilization Sde 1396	Unknown_oligosaccharide_utilization_Sde_1396	Di- and oligosaccharides	Carbohydrates	1	0	0.25	Not significant
V2026	0	0	0	1	0	0	2	0	Family 3 glycosyl hydrolase in unknown oligosaccharide utilization Sde 1396	Unknown_oligosaccharide_utilization_Sde_1396	Di- and oligosaccharides	Carbohydrates	1	0.25	0.5	Not significant
V44	5	7	5	2	0	2	3	1	2,3-butanediol dehydrogenase, R-alcohol forming, (R)- and (S)-acetoin-specific (EC 1.1.1.4)	Acetoin,_butanediol_metabolism	Fermentation	Carbohydrates	0.104	4.75	1.5	Not significant
V45	0	1	0	0	1	0	4	0	2,3-butanediol dehydrogenase, S-alcohol forming, (R)-acetoin-specific (EC 1.1.1.4)	Acetoin,_butanediol_metabolism	Fermentation	Carbohydrates	0.716	0.25	1.25	Not significant
V46	0	0	0	0	5	2	0	1	2,3-butanediol dehydrogenase, S-alcohol forming, (S)-acetoin-specific (EC 1.1.1.76)	Acetoin,_butanediol_metabolism	Fermentation	Carbohydrates	0.139	0	2	Not significant
V478	1	3	0	0	0	0	0	0	Acetoin (diacetyl) reductase (EC 1.1.1.5)	Acetoin,_butanediol_metabolism	Fermentation	Carbohydrates	0.419	1	0	Not significant
V479	2	11	1	4	5	2	0	0	Acetoin catabolism protein X	Acetoin,_butanediol_metabolism	Fermentation	Carbohydrates	0.254	4.5	1.75	Not significant
V480	58	44	55	27	39	33	48	61	Acetoin dehydrogenase E1 component alpha-subunit (EC 1.2.4.-)	Acetoin,_butanediol_metabolism	Fermentation	Carbohydrates	0.97	46	45.25	Not significant
V481	50	70	51	26	34	18	37	23	Acetoin dehydrogenase E1 component beta-subunit (EC 1.2.4.-)	Acetoin,_butanediol_metabolism	Fermentation	Carbohydrates	0.089	49.25	28	Not significant
V482	82	144	144	138	134	110	105	147	Acetolactate synthase large subunit (EC 2.2.1.6)	Acetoin,_butanediol_metabolism	Fermentation	Carbohydrates	0.831	127	124	Not significant
V483	21	20	30	21	29	43	26	33	Acetolactate synthase small subunit (EC 2.2.1.6)	Acetoin,_butanediol_metabolism	Fermentation	Carbohydrates	0.072	23	32.75	Not significant
V484	17	2	0	2	0	0	0	0	Acetolactate synthase, catabolic (EC 2.2.1.6)	Acetoin,_butanediol_metabolism	Fermentation	Carbohydrates	0.154	5.25	0	Not significant
V1714	8	10	3	4	6	2	0	1	Dihydrolipoamide dehydrogenase of acetoin dehydrogenase (EC 1.8.1.4)	Acetoin,_butanediol_metabolism	Fermentation	Carbohydrates	0.13	6.25	2.25	Not significant
V5703	1	0	2	0	0	3	0	1	Transcriptional activator of acetoin dehydrogenase operon AcoR	Acetoin,_butanediol_metabolism	Fermentation	Carbohydrates	1	0.75	1	Not significant
V188	27	38	37	16	20	31	22	25	3-hydroxybutyryl-CoA dehydratase (EC 4.2.1.55)	Acetone_Butanol_Ethanol_Synthesis	Fermentation	Carbohydrates	0.373	29.5	24.5	Not significant
V473	5	1	4	7	3	4	8	1	Acetoacetate decarboxylase (EC 4.1.1.4)	Acetone_Butanol_Ethanol_Synthesis	Fermentation	Carbohydrates	1	4.25	4	Not significant
V474	11	9	12	17	10	11	6	5	Acetoacetate metabolism regulatory protein AtoC	Acetone_Butanol_Ethanol_Synthesis	Fermentation	Carbohydrates	0.2	12.25	8	Not significant
V503	14	6	2	5	7	5	2	5	Acetyl-CoA:acetoacetyl-CoA transferase, beta subunit (EC 2.8.3.8)	Acetone_Butanol_Ethanol_Synthesis	Fermentation	Carbohydrates	0.685	6.75	4.75	Not significant
V502	11	9	11	24	5	7	6	6	Acetyl-CoA:acetoacetyl-CoA transferase, alpha subunit (EC 2.8.3.8)	Acetone_Butanol_Ethanol_Synthesis	Fermentation	Carbohydrates	0.032	13.75	6	Low pH indicator
V3619	0	7	0	0	1	0	1	2	NADH-dependent butanol dehydrogenase A (EC 1.1.1.-)	Acetone_Butanol_Ethanol_Synthesis	Fermentation	Carbohydrates	1	1.75	1	Not significant
V182	96	102	140	103	110	101	99	74	3-hydroxyacyl-CoA dehydrogenase (EC 1.1.1.35)	Acetyl-CoA_fermentation_to_Butyrate	Fermentation	Carbohydrates	0.412	110.25	96	Not significant
V187	3	3	0	0	2	3	0	3	3-hydroxybutyrate dehydrogenase (EC 1.1.1.30)	Acetyl-CoA_fermentation_to_Butyrate	Fermentation	Carbohydrates	1	1.5	2	Not significant
V189	38	72	111	63	68	60	61	43	3-hydroxybutyryl-CoA dehydrogenase (EC 1.1.1.157)	Acetyl-CoA_fermentation_to_Butyrate	Fermentation	Carbohydrates	0.522	71	58	Not significant
V190	14	14	20	14	20	30	12	29	3-hydroxybutyryl-CoA epimerase (EC 5.1.2.3)	Acetyl-CoA_fermentation_to_Butyrate	Fermentation	Carbohydrates	0.25	15.5	22.75	Not significant
V931	2	2	0	2	0	0	0	2	Butyrate kinase (EC 2.7.2.7)	Acetyl-CoA_fermentation_to_Butyrate	Fermentation	Carbohydrates	0.495	1.5	0.5	Not significant
V932	6	2	2	0	1	1	1	0	Butyrate-acetoacetate CoA-transferase subunit A (EC 2.8.3.9)	Acetyl-CoA_fermentation_to_Butyrate	Fermentation	Carbohydrates	0.368	2.5	0.75	Not significant
V2051	0	1	0	4	0	0	0	0	Ferredoxin-like protein	Acetyl-CoA_fermentation_to_Butyrate	Fermentation	Carbohydrates	0.427	1.25	0	Not significant
V4523	7	6	6	43	2	8	3	2	Probable electron transfer flavoprotein-quinone oxidoreductase FixC (EC 1.5.5.-)	Acetyl-CoA_fermentation_to_Butyrate	Fermentation	Carbohydrates	0.109	15.5	3.75	Not significant
V467	3	0	0	6	1	0	2	0	Acetaldehyde dehydrogenase (acetylating) (EC 1.2.1.10)	Butanol_Biosynthesis	Fermentation	Carbohydrates	0.676	2.25	0.75	Not significant
V582	0	0	1	1	0	0	0	0	Alcohol dehydrogenase (EC 1.1.1.1); Acetaldehyde dehydrogenase (EC 1.2.1.10)	Butanol_Biosynthesis	Fermentation	Carbohydrates	0.452	0.5	0	Not significant
V1522	1	2	4	4	20	12	15	8	D-lactate dehydrogenase (EC 1.1.1.28)	Fermentations:_Lactate	Fermentation	Carbohydrates	0.03	2.75	13.75	High pH indicator
V2223	137	177	179	150	106	51	101	81	Fructose-6-phosphate phosphoketolase (EC 4.1.2.22)	Fermentations:_Lactate	Fermentation	Carbohydrates	0.022	160.75	84.75	Low pH indicator
V470	181	74	97	110	79	63	77	52	Acetate kinase (EC 2.7.2.1)	Fermentations:_Mixed_acid	Fermentation	Carbohydrates	0.094	115.5	67.75	Not significant
V581	136	176	161	129	146	140	168	155	Alcohol dehydrogenase (EC 1.1.1.1)	Fermentations:_Mixed_acid	Fermentation	Carbohydrates	0.908	150.5	152.25	Not significant
V2182	0	2	3	0	4	5	13	14	Formate efflux transporter (TC 2.A.44 family)	Fermentations:_Mixed_acid	Fermentation	Carbohydrates	0.021	1.25	9	High pH indicator
V2996	0	2	13	11	17	7	11	12	L-lactate dehydrogenase (EC 1.1.1.27)	Fermentations:_Mixed_acid	Fermentation	Carbohydrates	0.264	6.5	11.75	Not significant
V4157	32	59	57	57	52	74	104	96	Phosphoenolpyruvate carboxylase (EC 4.1.1.31)	Fermentations:_Mixed_acid	Fermentation	Carbohydrates	0.137	51.25	81.5	Not significant
V4883	5	3	1	3	13	6	5	6	Pyruvate formate-lyase activating enzyme (EC 1.97.1.4)	Fermentations:_Mixed_acid	Fermentation	Carbohydrates	0.072	3	7.5	Not significant
V5491	0	1	1	3	5	2	1	6	Sugar/maltose fermentation stimulation protein homolog	Fermentations:_Mixed_acid	Fermentation	Carbohydrates	0.196	1.25	3.5	Not significant
V966	1	0	2	3	1	3	6	5	COG1306 predicted glycoside hydrolase	Predicted_carbohydrate_hydrolases	Glycoside hydrolases	Carbohydrates	0.191	1.5	3.75	Not significant
V976	1	2	2	8	7	6	2	5	COG1649 predicted glycoside hydrolase	Predicted_carbohydrate_hydrolases	Glycoside hydrolases	Carbohydrates	0.484	3.25	5	Not significant
V989	49	79	79	55	75	32	43	43	COG2152 predicted glycoside hydrolase	Predicted_carbohydrate_hydrolases	Glycoside hydrolases	Carbohydrates	0.169	65.5	48.25	Not significant
V1071	0	4	1	2	0	4	2	0	Carbohydrate Esterase Family 4	Predicted_carbohydrate_hydrolases	Glycoside hydrolases	Carbohydrates	0.929	1.75	1.5	Not significant
V127	2	1	0	0	3	0	3	1	2-ketogluconate 6-phosphate reductase (EC 1.1.1.43)	2-Ketogluconate_Utilization	Monosaccharides	Carbohydrates	0.397	0.75	1.75	Not significant
V129	4	0	0	2	2	0	0	0	2-ketogluconate transporter	2-Ketogluconate_Utilization	Monosaccharides	Carbohydrates	0.708	1.5	0.5	Not significant
V1497	1	0	0	0	2	0	0	1	D-allose ABC transporter, ATPase component	D-allose_utilization	Monosaccharides	Carbohydrates	0.694	0.25	0.75	Not significant
V1498	0	0	0	0	0	0	0	2	D-allose ABC transporter, permease component	D-allose_utilization	Monosaccharides	Carbohydrates	1	0	0.5	Not significant
V1499	0	0	0	0	0	1	1	0	D-allose ABC transporter, substrate-binding component	D-allose_utilization	Monosaccharides	Carbohydrates	0.391	0	0.5	Not significant
V4439	0	2	2	2	10	6	3	9	Predicted nucleoside ABC transporter, permease 1 component	Deoxyribose_and_Deoxynucleoside_Catabolism	Monosaccharides	Carbohydrates	0.024	1.5	7	High pH indicator
V4719	0	0	3	2	8	14	12	16	Putative deoxyribose-specific ABC transporter, permease protein	Deoxyribose_and_Deoxynucleoside_Catabolism	Monosaccharides	Carbohydrates	0.033	1.25	12.5	High pH indicator
V1681	0	0	2	0	1	4	0	1	Deoxyribonucleoside regulator DeoR (transcriptional repressor)	Deoxyribose_and_Deoxynucleoside_Catabolism	Monosaccharides	Carbohydrates	0.346	0.5	1.5	Not significant
V1682	25	101	49	22	23	50	49	49	Deoxyribose-phosphate aldolase (EC 4.1.2.4)	Deoxyribose_and_Deoxynucleoside_Catabolism	Monosaccharides	Carbohydrates	0.896	49.25	42.75	Not significant
V4438	13	8	4	1	20	5	6	6	Predicted nucleoside ABC transporter, ATP-binding component	Deoxyribose_and_Deoxynucleoside_Catabolism	Monosaccharides	Carbohydrates	0.638	6.5	9.25	Not significant
V4441	1	2	1	1	4	2	2	5	Predicted nucleoside ABC transporter, substrate-binding component	Deoxyribose_and_Deoxynucleoside_Catabolism	Monosaccharides	Carbohydrates	0.1	1.25	3.25	Not significant
V4718	19	1	2	5	10	17	14	19	Putative deoxyribose-specific ABC transporter, ATP-binding protein	Deoxyribose_and_Deoxynucleoside_Catabolism	Monosaccharides	Carbohydrates	0.168	6.75	15	Not significant
V4866	25	13	20	12	25	14	12	21	Pyrimidine-nucleoside phosphorylase (EC 2.4.2.2)	Deoxyribose_and_Deoxynucleoside_Catabolism	Monosaccharides	Carbohydrates	0.878	17.5	18	Not significant
V5019	47	53	51	43	71	57	50	72	Ribokinase (EC 2.7.1.15)	Deoxyribose_and_Deoxynucleoside_Catabolism	Monosaccharides	Carbohydrates	0.082	48.5	62.5	Not significant
V95	0	5	3	5	3	6	0	3	2-dehydro-3-deoxyglucarate aldolase (EC 4.1.2.20)	D-galactarate,_D-glucarate_and_D-glycerate_catabolism	Monosaccharides	Carbohydrates	1	3.25	3	Not significant
V107	38	28	35	43	35	45	33	43	2-hydroxy-3-oxopropionate reductase (EC 1.1.1.60)	D-galactarate,_D-glucarate_and_D-glycerate_catabolism	Monosaccharides	Carbohydrates	0.617	36	39	Not significant
V279	1	0	0	1	0	6	5	16	5-dehydro-4-deoxyglucarate dehydratase (EC 4.2.1.41)	D-galactarate,_D-glucarate_and_D-glycerate_catabolism	Monosaccharides	Carbohydrates	0.216	0.5	6.75	Not significant
V2361	6	8	4	11	16	10	16	16	Glucarate dehydratase (EC 4.2.1.40)	D-galactarate,_D-glucarate_and_D-glycerate_catabolism	Monosaccharides	Carbohydrates	0.05	7.25	14.5	High pH indicator
V4355	0	0	0	0	2	2	1	3	Predicted D-glucarate or D-galactorate regulator, GntR family	D-galactarate,_D-glucarate_and_D-glycerate_catabolism	Monosaccharides	Carbohydrates	0.04	0	2	High pH indicator
V1510	0	1	2	1	0	0	0	0	D-galactarate permease	D-galactarate,_D-glucarate_and_D-glycerate_catabolism	Monosaccharides	Carbohydrates	0.151	1	0	Not significant
V1513	1	0	3	8	2	1	1	2	D-glucarate permease	D-galactarate,_D-glucarate_and_D-glycerate_catabolism	Monosaccharides	Carbohydrates	0.74	3	1.5	Not significant
V1517	0	4	1	1	1	0	0	0	D-glycerate transporter (predicted)	D-galactarate,_D-glucarate_and_D-glycerate_catabolism	Monosaccharides	Carbohydrates	0.371	1.5	0.25	Not significant
V4352	0	0	0	0	0	0	1	0	Predicted 5-dehydro-4-deoxyglucarate regulator YcbG	D-galactarate,_D-glucarate_and_D-glycerate_catabolism	Monosaccharides	Carbohydrates	1	0	0.25	Not significant
V5487	0	0	0	0	0	1	0	0	Sugar diacid utilization regulator SdaR	D-galactarate,_D-glucarate_and_D-glycerate_catabolism	Monosaccharides	Carbohydrates	1	0	0.25	Not significant
V94	0	2	1	0	7	0	4	0	2-dehydro-3-deoxygalactonokinase (EC 2.7.1.58)	D-galactonate_catabolism	Monosaccharides	Carbohydrates	0.57	0.75	2.75	Not significant
V97	3	3	1	4	12	4	7	5	2-dehydro-3-deoxyphosphogalactonate aldolase (EC 4.1.2.21)	D-galactonate_catabolism	Monosaccharides	Carbohydrates	0.055	2.75	7	Not significant
V1511	1	1	0	0	0	0	0	1	D-galactonate regulator, IclR family	D-galactonate_catabolism	Monosaccharides	Carbohydrates	1	0.5	0.25	Not significant
V1512	27	3	8	9	3	0	3	0	D-galactonate transporter	D-galactonate_catabolism	Monosaccharides	Carbohydrates	0.075	11.75	1.5	Not significant
V2293	17	14	9	10	8	32	24	13	Galactonate dehydratase (EC 4.2.1.6)	D-galactonate_catabolism	Monosaccharides	Carbohydrates	0.331	12.5	19.25	Not significant
V98	2	10	16	10	16	21	13	17	2-dehydro-3-deoxyphosphogluconate aldolase (EC 4.1.2.14)	D-Galacturonate_and_D-Glucuronate_Utilization	Monosaccharides	Carbohydrates	0.092	9.5	16.75	Not significant
V100	21	10	10	12	17	16	13	23	2-deoxy-D-gluconate 3-dehydrogenase (EC 1.1.1.125)	D-Galacturonate_and_D-Glucuronate_Utilization	Monosaccharides	Carbohydrates	0.314	13.25	17.25	Not significant
V122	0	0	3	1	0	1	2	3	2-keto-3-deoxygluconate permease (KDG permease)	D-Galacturonate_and_D-Glucuronate_Utilization	Monosaccharides	Carbohydrates	0.747	1	1.5	Not significant
V238	1	0	2	0	7	2	6	6	4-deoxy-L-threo-5-hexosulose-uronate ketol-isomerase (EC 5.3.1.17)	D-Galacturonate_and_D-Glucuronate_Utilization	Monosaccharides	Carbohydrates	0.056	0.75	5.25	Not significant
V644	28	45	21	22	21	48	50	42	Alpha-glucosidase (EC 3.2.1.20)	D-Galacturonate_and_D-Glucuronate_Utilization	Monosaccharides	Carbohydrates	0.318	29	40.25	Not significant
V652	7	0	12	8	3	7	5	7	Alpha-glucuronidase (EC 3.2.1.139)	D-Galacturonate_and_D-Glucuronate_Utilization	Monosaccharides	Carbohydrates	1	6.75	5.5	Not significant
V665	19	10	31	28	52	26	27	27	Altronate hydrolase (EC 4.2.1.7)	D-Galacturonate_and_D-Glucuronate_Utilization	Monosaccharides	Carbohydrates	0.307	22	33	Not significant
V666	0	2	0	0	1	1	1	1	Altronate oxidoreductase (EC 1.1.1.58)	D-Galacturonate_and_D-Glucuronate_Utilization	Monosaccharides	Carbohydrates	0.139	0.5	1	Not significant
V868	6	6	2	0	1	2	7	7	Beta-glucuronidase (EC 3.2.1.31)	D-Galacturonate_and_D-Glucuronate_Utilization	Monosaccharides	Carbohydrates	0.576	3.5	4.25	Not significant
V2401	0	0	0	0	2	1	8	2	Glucuronide transporter UidB	D-Galacturonate_and_D-Glucuronate_Utilization	Monosaccharides	Carbohydrates	0.032	0	3.25	High pH indicator
V1509	2	0	1	2	6	3	4	2	D-galactarate dehydratase (EC 4.2.1.42)	D-Galacturonate_and_D-Glucuronate_Utilization	Monosaccharides	Carbohydrates	0.091	1.25	3.75	Not significant
V2230	0	0	0	0	0	2	0	0	Fructuronate transporter GntP	D-Galacturonate_and_D-Glucuronate_Utilization	Monosaccharides	Carbohydrates	1	0	0.5	Not significant
V2300	1	0	0	1	1	0	0	1	Galacturan 1,4-alpha-galacturonidase (EC 3.2.1.67)	D-Galacturonate_and_D-Glucuronate_Utilization	Monosaccharides	Carbohydrates	1	0.5	0.5	Not significant
V2631	0	0	0	0	2	0	1	2	Hexuronate utilization operon transcriptional repressor ExuR	D-Galacturonate_and_D-Glucuronate_Utilization	Monosaccharides	Carbohydrates	0.145	0	1.25	Not significant
V3827	12	0	2	5	4	1	1	2	Oligogalacturonate lyase (EC 4.2.2.6)	D-Galacturonate_and_D-Glucuronate_Utilization	Monosaccharides	Carbohydrates	0.625	4.75	2	Not significant
V3970	0	0	0	0	0	0	1	0	Pectinesterase (EC 3.1.1.11)	D-Galacturonate_and_D-Glucuronate_Utilization	Monosaccharides	Carbohydrates	1	0	0.25	Not significant
V4268	0	3	0	9	2	1	3	3	Polygalacturonase (EC 3.2.1.15)	D-Galacturonate_and_D-Glucuronate_Utilization	Monosaccharides	Carbohydrates	1	3	2.25	Not significant
V4358	44	4	7	20	19	7	9	9	Predicted D-mannonate epimerase	D-Galacturonate_and_D-Glucuronate_Utilization	Monosaccharides	Carbohydrates	0.665	18.75	11	Not significant
V4359	11	7	6	11	15	2	2	4	Predicted D-tagaturonate epimerase	D-Galacturonate_and_D-Glucuronate_Utilization	Monosaccharides	Carbohydrates	0.473	8.75	5.75	Not significant
V5001	10	1	3	11	11	5	5	2	Rhamnogalacturonides degradation protein RhiN	D-Galacturonate_and_D-Glucuronate_Utilization	Monosaccharides	Carbohydrates	0.94	6.25	5.75	Not significant
V5718	0	0	2	0	1	0	0	0	Transcriptional regulator KdgR, KDG operon repressor	D-Galacturonate_and_D-Glucuronate_Utilization	Monosaccharides	Carbohydrates	1	0.5	0.25	Not significant
V6073	0	0	0	0	1	1	0	3	Uronate dehydrogenase (EC 1.1.1.203)	D-Galacturonate_and_D-Glucuronate_Utilization	Monosaccharides	Carbohydrates	0.126	0	1.25	Not significant
V6074	8	17	24	24	15	15	10	17	Uronate isomerase (EC 5.3.1.12)	D-Galacturonate_and_D-Glucuronate_Utilization	Monosaccharides	Carbohydrates	0.433	18.25	14.25	Not significant
V6075	0	3	7	8	1	3	3	9	Uronate isomerase, family BH0493 (EC 5.3.1.12)	D-Galacturonate_and_D-Glucuronate_Utilization	Monosaccharides	Carbohydrates	0.817	4.5	4	Not significant
V65	2	0	0	0	0	5	0	0	2,5-diketo-D-gluconate reductase A (EC 1.1.1.274)	D-gluconate_and_ketogluconates_metabolism	Monosaccharides	Carbohydrates	1	0.5	1.25	Not significant
V66	0	1	0	2	1	2	0	0	2,5-diketo-D-gluconic acid reductase B (EC 1.1.1.274)	D-gluconate_and_ketogluconates_metabolism	Monosaccharides	Carbohydrates	1	0.75	0.75	Not significant
V72	1	2	1	0	0	0	1	0	2-Keto-D-gluconate dehydrogenase (EC 1.1.99.4), membrane-bound, cytochrome c	D-gluconate_and_ketogluconates_metabolism	Monosaccharides	Carbohydrates	0.362	1	0.25	Not significant
V73	0	3	3	4	2	0	2	0	2-Keto-D-gluconate dehydrogenase (EC 1.1.99.4), membrane-bound, flavoprotein	D-gluconate_and_ketogluconates_metabolism	Monosaccharides	Carbohydrates	0.22	2.5	1	Not significant
V125	2	1	1	0	0	0	0	1	2-ketoaldonate reductase, broad specificity (EC 1.1.1.215) (EC 1.1.1.-)	D-gluconate_and_ketogluconates_metabolism	Monosaccharides	Carbohydrates	0.386	1	0.25	Not significant
V285	7	4	13	4	13	6	10	12	5-keto-D-gluconate 5-reductase (EC 1.1.1.69)	D-gluconate_and_ketogluconates_metabolism	Monosaccharides	Carbohydrates	0.296	7	10.25	Not significant
V930	2	0	0	0	0	0	0	0	Broad-specificity glycerol dehydrogenase (EC 1.1.99.22), subunit SldA	D-gluconate_and_ketogluconates_metabolism	Monosaccharides	Carbohydrates	1	0.5	0	Not significant
V2367	44	12	34	18	7	5	5	3	Gluconate 2-dehydrogenase (EC 1.1.99.3), membrane-bound, flavoprotein	D-gluconate_and_ketogluconates_metabolism	Monosaccharides	Carbohydrates	0.023	27	5	Low pH indicator
V2383	37	43	33	31	18	13	19	12	Glucose 1-dehydrogenase (EC 1.1.1.47)	D-gluconate_and_ketogluconates_metabolism	Monosaccharides	Carbohydrates	0.035	36	15.5	Low pH indicator
V4421	0	0	0	0	1	4	2	2	Predicted gluconate TRAP family transporter, DctM subunit	D-gluconate_and_ketogluconates_metabolism	Monosaccharides	Carbohydrates	0.018	0	2.25	High pH indicator
V2366	0	2	2	0	0	0	0	0	Gluconate 2-dehydrogenase (EC 1.1.99.3), membrane-bound, cytochrome c	D-gluconate_and_ketogluconates_metabolism	Monosaccharides	Carbohydrates	0.411	1	0	Not significant
V2368	1	3	2	12	4	2	5	2	Gluconate 2-dehydrogenase (EC 1.1.99.3), membrane-bound, gamma subunit	D-gluconate_and_ketogluconates_metabolism	Monosaccharides	Carbohydrates	0.911	4.5	3.25	Not significant
V2370	1	0	1	0	1	3	2	0	Gluconate permease	D-gluconate_and_ketogluconates_metabolism	Monosaccharides	Carbohydrates	0.415	0.5	1.5	Not significant
V2371	0	0	0	0	0	1	2	0	Gluconate permease, Bsu4004 homolog	D-gluconate_and_ketogluconates_metabolism	Monosaccharides	Carbohydrates	0.436	0	0.75	Not significant
V2372	0	2	1	2	1	5	5	3	Gluconate transporter family protein	D-gluconate_and_ketogluconates_metabolism	Monosaccharides	Carbohydrates	0.147	1.25	3.5	Not significant
V2387	1	0	0	0	0	0	2	0	Glucose dehydrogenase (EC 1.1.99.10), membrane-bound, flavoprotein	D-gluconate_and_ketogluconates_metabolism	Monosaccharides	Carbohydrates	1	0.25	0.5	Not significant
V2994	1	3	0	1	5	8	11	3	L-idonate 5-dehydrogenase (EC 1.1.1.264)	D-gluconate_and_ketogluconates_metabolism	Monosaccharides	Carbohydrates	0.061	1.25	6.75	Not significant
V2995	0	0	1	0	0	0	2	0	L-idonate, D-gluconate, 5-keto-D-gluconate transporter	D-gluconate_and_ketogluconates_metabolism	Monosaccharides	Carbohydrates	1	0.25	0.5	Not significant
V3179	0	0	0	0	0	0	7	5	Low-affinity gluconate/H+ symporter GntU	D-gluconate_and_ketogluconates_metabolism	Monosaccharides	Carbohydrates	0.425	0	3	Not significant
V4440	1	2	2	0	4	9	4	6	Predicted nucleoside ABC transporter, permease 2 component	D-ribose_utilization	Monosaccharides	Carbohydrates	0.024	1.25	5.75	High pH indicator
V5049	55	16	39	25	79	48	54	74	Ribose ABC transport system, ATP-binding protein RbsA (TC 3.A.1.2.1)	D-ribose_utilization	Monosaccharides	Carbohydrates	0.064	33.75	63.75	Not significant
V5050	3	0	1	4	0	2	0	0	Ribose ABC transport system, high affinity permease RbsD (TC 3.A.1.2.1)	D-ribose_utilization	Monosaccharides	Carbohydrates	0.273	2	0.5	Not significant
V5054	9	18	15	9	12	8	8	18	Ribose operon repressor	D-ribose_utilization	Monosaccharides	Carbohydrates	0.716	12.75	11.5	Not significant
V5057	0	0	1	0	1	0	0	0	Ribose/xylose/arabinose/galactoside ABC-type transport systems, ATP-binding protein (EC 3.6.3.17)	D-ribose_utilization	Monosaccharides	Carbohydrates	1	0.25	0.25	Not significant
V5058	0	0	0	0	0	1	1	0	Ribose/xylose/arabinose/galactoside ABC-type transport systems, periplasmic sugar binding protein	D-ribose_utilization	Monosaccharides	Carbohydrates	0.452	0	0.5	Not significant
V5059	2	0	0	0	6	4	3	0	Ribose/xylose/arabinose/galactoside ABC-type transport systems, permease component 1	D-ribose_utilization	Monosaccharides	Carbohydrates	0.143	0.5	3.25	Not significant
V5060	0	2	2	1	2	0	2	6	Ribose/xylose/arabinose/galactoside ABC-type transport systems, permease component 2	D-ribose_utilization	Monosaccharides	Carbohydrates	0.672	1.25	2.5	Not significant
V3935	1	0	0	0	8	1	4	2	PTS system, glucitol/sorbitol-specific IIB component and second of two IIC components (EC 2.7.1.69)	D-Sorbitol(D-Glucitol)_and_L-Sorbose_Utilization	Monosaccharides	Carbohydrates	0.045	0.25	3.75	High pH indicator
V2362	0	0	0	0	0	0	0	1	Glucitol operon activator protein	D-Sorbitol(D-Glucitol)_and_L-Sorbose_Utilization	Monosaccharides	Carbohydrates	1	0	0.25	Not significant
V3024	0	0	0	0	0	1	1	0	L-sorbose 1-phosphate reductase (EC 1.1.1.-)	D-Sorbitol(D-Glucitol)_and_L-Sorbose_Utilization	Monosaccharides	Carbohydrates	0.419	0	0.5	Not significant
V5346	0	0	0	1	0	0	1	0	Sorbitol operon transcription regulator	D-Sorbitol(D-Glucitol)_and_L-Sorbose_Utilization	Monosaccharides	Carbohydrates	1	0.25	0.25	Not significant
V5347	3	0	5	1	7	2	1	7	Sorbitol-6-phosphate 2-dehydrogenase (EC 1.1.1.140)	D-Sorbitol(D-Glucitol)_and_L-Sorbose_Utilization	Monosaccharides	Carbohydrates	0.298	2.25	4.25	Not significant
V1529	1	2	3	4	6	2	9	4	D-tagatose 3-epimerase (EC 5.3.1.-)	D-Tagatose_and_Galactitol_Utilization	Monosaccharides	Carbohydrates	0.203	2.5	5.25	Not significant
V2290	0	1	0	1	2	2	0	2	Galactitol-1-phosphate 5-dehydrogenase (EC 1.1.1.251)	D-Tagatose_and_Galactitol_Utilization	Monosaccharides	Carbohydrates	0.222	0.5	1.5	Not significant
V3934	0	0	1	0	0	0	0	0	PTS system, galactitol-specific IIC component (EC 2.7.1.69)	D-Tagatose_and_Galactitol_Utilization	Monosaccharides	Carbohydrates	1	0.25	0	Not significant
V5567	0	2	3	1	0	2	0	0	Tagatose-6-phosphate kinase GatZ (EC 2.7.1.144)	D-Tagatose_and_Galactitol_Utilization	Monosaccharides	Carbohydrates	0.378	1.5	0.5	Not significant
V28	5	21	8	3	15	17	15	17	1-phosphofructokinase (EC 2.7.1.56)	Fructose_utilization	Monosaccharides	Carbohydrates	0.159	9.25	16	Not significant
V2216	3	1	7	1	8	9	14	18	Fructose ABC transporter, ATP-binding component FrcA	Fructose_utilization	Monosaccharides	Carbohydrates	0.023	3	12.25	High pH indicator
V2217	3	1	3	1	7	14	9	17	Fructose ABC transporter, permease component FrcC	Fructose_utilization	Monosaccharides	Carbohydrates	0.021	2	11.75	High pH indicator
V2218	0	0	3	1	15	12	13	12	Fructose ABC transporter, substrate-binding component FrcB	Fructose_utilization	Monosaccharides	Carbohydrates	0.032	1	13	High pH indicator
V5763	0	0	2	1	5	10	5	5	Transcriptional repressor of the fructose operon, DeoR family	Fructose_utilization	Monosaccharides	Carbohydrates	0.032	0.75	6.25	High pH indicator
V2213	19	23	20	18	19	14	24	18	Fructokinase (EC 2.7.1.4)	Fructose_utilization	Monosaccharides	Carbohydrates	0.751	20	18.75	Not significant
V2228	0	0	1	0	0	0	0	0	Fructose-specific phosphocarrier protein HPr (EC 2.7.1.69)	Fructose_utilization	Monosaccharides	Carbohydrates	1	0.25	0	Not significant
V5714	0	0	0	2	4	1	2	4	Transcriptional regulator FrcR for fructose utilization, ROK family	Fructose_utilization	Monosaccharides	Carbohydrates	0.092	0.5	2.75	Not significant
V2628	0	0	0	0	0	0	0	1	Hexose phosphate transport protein UhpT	Hexose_Phosphate_Uptake_System	Monosaccharides	Carbohydrates	1	0	0.25	Not significant
V2629	3	1	0	3	0	2	0	3	Hexose phosphate uptake regulatory protein UhpC	Hexose_Phosphate_Uptake_System	Monosaccharides	Carbohydrates	0.743	1.75	1.25	Not significant
V2672	3	3	1	2	0	1	0	0	Homolog of fucose/glucose/galactose permeases	Hexose_Phosphate_Uptake_System	Monosaccharides	Carbohydrates	0.052	2.25	0.25	Not significant
V4424	3	9	8	2	0	2	0	0	Predicted glucose transporter in maltodextrin utilization gene cluster	Hexose_Phosphate_Uptake_System	Monosaccharides	Carbohydrates	0.053	5.5	0.5	Not significant
V5226	0	0	3	2	4	1	0	6	Sensor histidine protein kinase UhpB, glucose-6-phosphate specific (EC 2.7.13.3)	Hexose_Phosphate_Uptake_System	Monosaccharides	Carbohydrates	0.505	1.25	2.75	Not significant
V5756	0	0	2	2	1	2	2	0	Transcriptional regulatory protein UhpA	Hexose_Phosphate_Uptake_System	Monosaccharides	Carbohydrates	1	1	1.25	Not significant
V130	10	3	7	8	8	13	10	13	2-ketoglutaric semialdehyde dehydrogenase (EC 1.2.1.26)	L-Arabinose_utilization	Monosaccharides	Carbohydrates	0.164	7	11	Not significant
V630	0	7	1	0	1	5	3	1	Alpha-L-arabinofuranosidase II precursor (EC 3.2.1.55)	L-Arabinose_utilization	Monosaccharides	Carbohydrates	0.44	2	2.5	Not significant
V633	20	32	41	27	45	22	39	28	Alpha-N-arabinofuranosidase (EC 3.2.1.55)	L-Arabinose_utilization	Monosaccharides	Carbohydrates	0.653	30	33.5	Not significant
V640	0	0	0	0	0	0	0	1	Alpha-arabinosides ABC transport system, substrate-binding protein	L-Arabinose_utilization	Monosaccharides	Carbohydrates	1	0	0.25	Not significant
V719	9	4	12	7	0	4	1	0	Arabinose-proton symporter	L-Arabinose_utilization	Monosaccharides	Carbohydrates	0.06	8	1.25	Not significant
V658	1	1	1	6	0	0	0	0	Alternative L-arabinose isomerase (EC 5.3.1.4)	L-Arabinose_utilization	Monosaccharides	Carbohydrates	0.026	2.25	0	Low pH indicator
V2973	2	4	2	2	7	6	13	9	L-arabinose transport ATP-binding protein AraG (TC 3.A.1.2.2)	L-Arabinose_utilization	Monosaccharides	Carbohydrates	0.029	2.5	8.75	High pH indicator
V2970	2	4	1	0	1	1	5	1	L-arabinolactonase (EC 3.1.1.15)	L-Arabinose_utilization	Monosaccharides	Carbohydrates	0.793	1.75	2	Not significant
V2971	10	6	1	3	1	1	4	0	L-arabinose 1-dehydrogenase (EC 1.1.1.46)	L-Arabinose_utilization	Monosaccharides	Carbohydrates	0.231	5	1.5	Not significant
V2974	4	0	2	3	2	5	7	10	L-arabinose transport system permease protein (TC 3.A.1.2.2)	L-Arabinose_utilization	Monosaccharides	Carbohydrates	0.143	2.25	6	Not significant
V2975	0	0	2	3	0	2	0	1	L-arabinose-binding periplasmic protein precursor AraF (TC 3.A.1.2.2)	L-Arabinose_utilization	Monosaccharides	Carbohydrates	0.848	1.25	0.75	Not significant
V4313	1	0	0	0	1	0	0	0	Possible GPH family transporter (TC 2.A.2) for arabinosides	L-Arabinose_utilization	Monosaccharides	Carbohydrates	1	0.25	0.25	Not significant
V4362	0	0	0	1	0	0	0	1	Predicted L-arabinose ABC transport system, ATP-binding protein	L-Arabinose_utilization	Monosaccharides	Carbohydrates	1	0.25	0.25	Not significant
V172	0	0	1	2	0	0	0	0	3-dehydro-L-gulonate 2-dehydrogenase (EC 1.1.1.130)	L-ascorbate_utilization_(and_related_gene_clusters)	Monosaccharides	Carbohydrates	0.441	0.75	0	Not significant
V3019	1	0	0	0	0	0	0	0	L-ribulose-5-phosphate 4-epimerase UlaF (EC 5.1.3.4) (L-ascorbate utilization protein F)	L-ascorbate_utilization_(and_related_gene_clusters)	Monosaccharides	Carbohydrates	1	0.25	0	Not significant
V4509	0	1	0	0	0	0	0	0	Probable L-ascorbate-6-phosphate lactonase UlaG (EC 3.1.1.-) (L-ascorbate utilization protein G)	L-ascorbate_utilization_(and_related_gene_clusters)	Monosaccharides	Carbohydrates	1	0.25	0	Not significant
V2987	13	19	9	13	26	23	24	18	L-fuconate dehydratase (EC 4.2.1.68)	L-fucose_utilization	Monosaccharides	Carbohydrates	0.063	13.5	22.75	Not significant
V2988	9	6	10	4	6	7	6	8	L-fuconolactone hydrolase	L-fucose_utilization	Monosaccharides	Carbohydrates	0.902	7.25	6.75	Not significant
V2989	4	10	2	0	0	0	3	0	L-fucose isomerase (EC 5.3.1.25)	L-fucose_utilization	Monosaccharides	Carbohydrates	0.261	4	0.75	Not significant
V2990	2	0	0	0	0	2	1	0	L-fucose isomerase, putative	L-fucose_utilization	Monosaccharides	Carbohydrates	1	0.5	0.75	Not significant
V2991	0	3	2	4	0	1	0	0	L-fucose mutarotase	L-fucose_utilization	Monosaccharides	Carbohydrates	0.159	2.25	0.25	Not significant
V2992	0	0	0	4	0	0	0	1	L-fuculokinase (EC 2.7.1.51)	L-fucose_utilization	Monosaccharides	Carbohydrates	1	1	0.25	Not significant
V2993	0	7	2	0	4	3	1	1	L-fuculose phosphate aldolase (EC 4.1.2.17)	L-fucose_utilization	Monosaccharides	Carbohydrates	0.661	2.25	2.25	Not significant
V4319	0	1	0	2	0	0	0	0	Possible alternative L-fucose mutarotase	L-fucose_utilization	Monosaccharides	Carbohydrates	0.442	0.75	0	Not significant
V4322	7	5	8	8	19	12	6	9	Possible fucose ABC transporter, ATP-binding component	L-fucose_utilization	Monosaccharides	Carbohydrates	0.203	7	11.5	Not significant
V4323	2	0	1	4	2	0	5	0	Possible fucose ABC transporter, permease component	L-fucose_utilization	Monosaccharides	Carbohydrates	0.924	1.75	1.75	Not significant
V4324	0	3	2	2	0	0	2	0	Possible fucose ABC transporter, substrate-binding component	L-fucose_utilization	Monosaccharides	Carbohydrates	0.354	1.75	0.5	Not significant
V6281	1	0	1	7	0	0	0	0	dehydrogenase clustered with L-fuconate utilization genes	L-fucose_utilization	Monosaccharides	Carbohydrates	0.136	2.25	0	Not significant
V64	6	6	12	4	6	2	10	6	2,4-diketo-3-deoxy-L-fuconate hydrolase	L-fucose_utilization_temp	Monosaccharides	Carbohydrates	0.84	7	6	Not significant
V121	30	34	17	9	11	21	16	22	2-keto-3-deoxy-L-fuconate dehydrogenase	L-fucose_utilization_temp	Monosaccharides	Carbohydrates	0.422	22.5	17.5	Not significant
V631	17	33	77	55	11	7	33	11	Alpha-L-fucosidase (EC 3.2.1.51)	L-fucose_utilization_temp	Monosaccharides	Carbohydrates	0.082	45.5	15.5	Not significant
V2234	4	9	10	14	0	6	6	9	Fucose permease	L-fucose_utilization_temp	Monosaccharides	Carbohydrates	0.272	9.25	5.25	Not significant
V2986	5	10	13	8	11	9	10	11	L-fuco-beta-pyranose dehydrogenase	L-fucose_utilization_temp	Monosaccharides	Carbohydrates	0.628	9	10.25	Not significant
V589	10	4	14	2	4	4	4	4	Aldehyde dehydrogenase A (EC 1.2.1.22)	L-rhamnose_utilization	Monosaccharides	Carbohydrates	0.444	7.5	4	Not significant
V596	26	27	20	25	34	38	30	55	Alfa-L-rhamnosidase (EC 3.2.1.40)	L-rhamnose_utilization	Monosaccharides	Carbohydrates	0.03	24.5	39.25	High pH indicator
V3017	11	10	19	10	5	1	1	6	L-rhamnose-proton symporter	L-rhamnose_utilization	Monosaccharides	Carbohydrates	0.038	12.5	3.25	Low pH indicator
V4370	4	22	14	11	43	39	45	44	Predicted L-rhamnose ABC transporter, ATP-binding component	L-rhamnose_utilization	Monosaccharides	Carbohydrates	0.033	12.75	42.75	High pH indicator
V4372	4	4	7	0	31	16	24	22	Predicted L-rhamnose ABC transporter, transmembrane component 1	L-rhamnose_utilization	Monosaccharides	Carbohydrates	0.027	3.75	23.25	High pH indicator
V4450	0	0	0	0	3	8	11	8	Predicted rhamnogalacturonan lyase in rhamnose utilization cluster	L-rhamnose_utilization	Monosaccharides	Carbohydrates	0.039	0	7.5	High pH indicator
V4452	2	1	0	3	7	9	7	7	Predicted rhamnose oligosaccharide ABC transport system, permease component	L-rhamnose_utilization	Monosaccharides	Carbohydrates	0.031	1.5	7.5	High pH indicator
V4455	10	12	16	15	19	29	33	46	Predicted rhamnulose-1-phosphate aldolase (EC 4.1.2.19)	L-rhamnose_utilization	Monosaccharides	Carbohydrates	0.02	13.25	31.75	High pH indicator
V5735	1	3	2	0	4	5	8	7	Transcriptional regulator of rhamnose utilization, DeoR family	L-rhamnose_utilization	Monosaccharides	Carbohydrates	0.032	1.5	6	High pH indicator
V2961	0	0	0	0	0	2	0	0	L-2-keto-3-deoxyrhamnonate (l-KDR) aldolase	L-rhamnose_utilization	Monosaccharides	Carbohydrates	1	0	0.5	Not significant
V3010	0	0	1	0	0	1	0	0	L-rhamno-gamma-lactonase (EC 3.1.1.65)	L-rhamnose_utilization	Monosaccharides	Carbohydrates	1	0.25	0.25	Not significant
V3011	0	0	0	0	1	0	0	0	L-rhamnonate dehydratase (EC 4.2.1.90)	L-rhamnose_utilization	Monosaccharides	Carbohydrates	1	0	0.25	Not significant
V3012	2	2	0	6	12	2	5	5	L-rhamnose isomerase (EC 5.3.1.14)	L-rhamnose_utilization	Monosaccharides	Carbohydrates	0.284	2.5	6	Not significant
V3013	26	2	13	4	10	8	9	15	L-rhamnose mutarotase	L-rhamnose_utilization	Monosaccharides	Carbohydrates	1	11.25	10.5	Not significant
V3014	0	3	1	0	0	0	0	0	L-rhamnose operon regulatory protein RhaS	L-rhamnose_utilization	Monosaccharides	Carbohydrates	0.424	1	0	Not significant
V3015	0	0	0	0	1	0	0	0	L-rhamnose operon transcriptional activator RhaR	L-rhamnose_utilization	Monosaccharides	Carbohydrates	1	0	0.25	Not significant
V3971	0	0	0	0	6	0	0	0	Pedicted L-rhamnose permease, NCS1 Family	L-rhamnose_utilization	Monosaccharides	Carbohydrates	1	0	1.5	Not significant
V4371	14	3	3	2	6	20	22	16	Predicted L-rhamnose ABC transporter, substrate-binding component	L-rhamnose_utilization	Monosaccharides	Carbohydrates	0.056	5.5	16	Not significant
V4373	3	2	11	2	9	16	17	6	Predicted L-rhamnose ABC transporter, transmembrane component 2	L-rhamnose_utilization	Monosaccharides	Carbohydrates	0.096	4.5	12	Not significant
V4374	14	30	22	16	13	32	44	26	Predicted L-rhamnose isomerase RhaI (EC 5.3.1.14)	L-rhamnose_utilization	Monosaccharides	Carbohydrates	0.303	20.5	28.75	Not significant
V4375	1	0	0	0	3	2	1	0	Predicted L-rhamnose permease RhaY	L-rhamnose_utilization	Monosaccharides	Carbohydrates	0.266	0.25	1.5	Not significant
V4385	0	1	0	1	0	1	1	0	Predicted alpha-L-rhamnosidase	L-rhamnose_utilization	Monosaccharides	Carbohydrates	1	0.5	0.5	Not significant
V4431	12	11	26	12	33	21	42	30	Predicted lactaldehyde dehydrogenase (EC 1.2.1.22)	L-rhamnose_utilization	Monosaccharides	Carbohydrates	0.055	15.25	31.5	Not significant
V4451	0	0	0	2	0	0	0	0	Predicted rhamnogalacturonide-specific TRAP-type transporter, large transmembrane component RhiC	L-rhamnose_utilization	Monosaccharides	Carbohydrates	1	0.5	0	Not significant
V4453	0	0	0	0	1	0	2	2	Predicted rhamnose oligosaccharide ABC transport system, permease component 2	L-rhamnose_utilization	Monosaccharides	Carbohydrates	0.159	0	1.25	Not significant
V4454	0	0	0	0	4	12	0	12	Predicted rhamnose oligosaccharide ABC transport system, substrate-binding component	L-rhamnose_utilization	Monosaccharides	Carbohydrates	0.152	0	7	Not significant
V5003	11	2	21	10	35	19	32	31	Rhamnulokinase (EC 2.7.1.5)	L-rhamnose_utilization	Monosaccharides	Carbohydrates	0.056	11	29.25	Not significant
V5004	0	0	0	1	1	2	2	0	Rhamnulokinase RhaK in alpha-proteobacteria (EC 2.7.1.5)	L-rhamnose_utilization	Monosaccharides	Carbohydrates	0.258	0.25	1.25	Not significant
V5736	0	0	0	1	0	0	0	1	Transcriptional regulator of rhamnose utilization, GntR family	L-rhamnose_utilization	Monosaccharides	Carbohydrates	1	0.25	0.25	Not significant
V5737	24	5	9	0	13	5	9	14	Transcriptional regulator of rhamnose utilization, LacI family	L-rhamnose_utilization	Monosaccharides	Carbohydrates	0.71	9.5	10.25	Not significant
V6448	4	1	2	4	5	1	8	8	rhamnogalacturonan acetylesterase	L-rhamnose_utilization	Monosaccharides	Carbohydrates	0.234	2.75	5.5	Not significant
V620	52	32	21	19	5	5	13	13	Alpha-1,2-mannosidase	Mannose_Metabolism	Monosaccharides	Carbohydrates	0.028	31	9	Low pH indicator
V879	84	15	33	24	3	12	14	10	Beta-mannosidase (EC 3.2.1.25)	Mannose_Metabolism	Monosaccharides	Carbohydrates	0.03	39	9.75	Low pH indicator
V1525	3	0	1	1	7	1	7	0	D-mannose isomerase (EC 5.3.1.7)	Mannose_Metabolism	Monosaccharides	Carbohydrates	0.566	1.25	3.75	Not significant
V1796	0	0	2	0	0	1	0	0	Endo-1,4-beta-mannosidase	Mannose_Metabolism	Monosaccharides	Carbohydrates	1	0.5	0.25	Not significant
V1798	0	0	0	0	0	0	2	0	Endo-alpha-mannosidase	Mannose_Metabolism	Monosaccharides	Carbohydrates	1	0	0.5	Not significant
V1801	6	9	6	2	5	2	0	7	Endoglucanase (EC 3.2.1.4)	Mannose_Metabolism	Monosaccharides	Carbohydrates	0.376	5.75	3.5	Not significant
V3287	12	10	11	7	3	10	18	8	Mannose-1-phosphate guanylyltransferase (EC 2.7.7.13 )	Mannose_Metabolism	Monosaccharides	Carbohydrates	1	10	9.75	Not significant
V3290	1	0	0	0	3	2	0	7	Mannoside ABC transport system, ATP-binding protein 1	Mannose_Metabolism	Monosaccharides	Carbohydrates	0.148	0.25	3	Not significant
V3291	2	0	1	0	13	7	2	6	Mannoside ABC transport system, ATP-binding protein 2	Mannose_Metabolism	Monosaccharides	Carbohydrates	0.072	0.75	7	Not significant
V3292	0	2	1	0	1	1	4	1	Mannoside ABC transport system, permease protein 1	Mannose_Metabolism	Monosaccharides	Carbohydrates	0.279	0.75	1.75	Not significant
V3293	2	0	0	0	0	2	0	0	Mannoside ABC transport system, permease protein 2	Mannose_Metabolism	Monosaccharides	Carbohydrates	1	0.5	0.5	Not significant
V3294	0	1	0	0	2	4	3	1	Mannoside ABC transport system, sugar-binding protein	Mannose_Metabolism	Monosaccharides	Carbohydrates	0.082	0.25	2.5	Not significant
V3944	1	0	0	0	0	0	0	0	PTS system, mannose-specific IIB component (EC 2.7.1.69)	Mannose_Metabolism	Monosaccharides	Carbohydrates	1	0.25	0	Not significant
V4434	2	1	11	0	0	1	0	0	Predicted mannose transporter, GGP family	Mannose_Metabolism	Monosaccharides	Carbohydrates	0.27	3.5	0.25	Not significant
V4448	0	0	1	0	0	0	1	1	Predicted regulator of mannoside utilization, LacI family	Mannose_Metabolism	Monosaccharides	Carbohydrates	1	0.25	0.5	Not significant
V4469	0	4	2	10	3	0	2	3	Predicted sodium-dependent mannose transporter	Mannose_Metabolism	Monosaccharides	Carbohydrates	0.609	4	2	Not significant
V4792	0	2	0	0	1	0	0	0	Putative regulator of the mannose operon, ManO	Mannose_Metabolism	Monosaccharides	Carbohydrates	1	0.5	0.25	Not significant
V492	1	5	0	0	3	0	2	3	Acetyl xylan esterase (EC 3.1.1.41)	Xylose_utilization	Monosaccharides	Carbohydrates	0.758	1.5	2	Not significant
V656	20	28	41	23	26	12	8	9	Alpha-xylosidase (EC 3.2.1.-)	Xylose_utilization	Monosaccharides	Carbohydrates	0.101	28	13.75	Not significant
V1531	0	1	0	0	0	1	4	0	D-xylose 1-dehydrogenase (EC 1.1.1.175)	Xylose_utilization	Monosaccharides	Carbohydrates	0.693	0.25	1.25	Not significant
V1532	4	1	4	5	4	1	0	0	D-xylose proton-symporter XylE	Xylose_utilization	Monosaccharides	Carbohydrates	0.225	3.5	1.25	Not significant
V1533	0	2	0	0	0	0	0	0	D-xylose proton-symporter XylT	Xylose_utilization	Monosaccharides	Carbohydrates	1	0.5	0	Not significant
V1534	20	23	31	20	25	50	47	49	D-xylose transport ATP-binding protein XylG	Xylose_utilization	Monosaccharides	Carbohydrates	0.058	23.5	42.75	Not significant
V1535	1	2	3	1	0	0	2	0	D-xylose-specific 1-epimerase (mutarotase)	Xylose_utilization	Monosaccharides	Carbohydrates	0.131	1.75	0.5	Not significant
V3787	6	3	1	0	0	2	1	1	Novel Xylose regulator from LacI family	Xylose_utilization	Monosaccharides	Carbohydrates	0.492	2.5	1	Not significant
V4314	11	0	7	0	5	5	3	2	Possible alpha-xyloside ABC transporter, permease component	Xylose_utilization	Monosaccharides	Carbohydrates	0.702	4.5	3.75	Not significant
V4827	6	16	5	3	7	5	1	4	Putative xylulose kinase (EC 2.7.1.17)	Xylose_utilization	Monosaccharides	Carbohydrates	0.453	7.5	4.25	Not significant
V6150	18	9	8	13	9	9	11	6	Xylanase	Xylose_utilization	Monosaccharides	Carbohydrates	0.284	12	8.75	Not significant
V6151	9	4	19	14	10	8	4	7	Xylonate dehydratase (EC 4.2.1.82)	Xylose_utilization	Monosaccharides	Carbohydrates	0.325	11.5	7.25	Not significant
V6152	0	0	2	1	0	1	1	1	Xylonolactonase (EC 3.1.1.68)	Xylose_utilization	Monosaccharides	Carbohydrates	1	0.75	0.75	Not significant
V6153	2	1	1	3	1	0	4	4	Xylose ABC transporter, ATP-binding component	Xylose_utilization	Monosaccharides	Carbohydrates	1	1.75	2.25	Not significant
V6154	13	23	20	10	26	35	16	33	Xylose ABC transporter, periplasmic xylose-binding protein XylF	Xylose_utilization	Monosaccharides	Carbohydrates	0.12	16.5	27.5	Not significant
V6156	30	12	20	9	22	31	23	25	Xylose ABC transporter, permease protein XylH	Xylose_utilization	Monosaccharides	Carbohydrates	0.181	17.75	25.25	Not significant
V6157	1	1	1	4	1	0	3	0	Xylose ABC transporter, substrate-binding component	Xylose_utilization	Monosaccharides	Carbohydrates	0.282	1.75	1	Not significant
V6161	0	0	0	0	0	0	0	2	Xylose oligosaccharides ABC transporter, permease protein 1	Xylose_utilization	Monosaccharides	Carbohydrates	1	0	0.5	Not significant
V6162	0	0	0	0	0	0	0	1	Xylose oligosaccharides ABC transporter, permease protein 2	Xylose_utilization	Monosaccharides	Carbohydrates	1	0	0.25	Not significant
V6164	1	1	4	1	8	11	7	4	Xylose-responsive transcription regulator, ROK family	Xylose_utilization	Monosaccharides	Carbohydrates	0.073	1.75	7.5	Not significant
V6166	0	0	1	0	1	0	0	2	Xyloside transporter XynT	Xylose_utilization	Monosaccharides	Carbohydrates	0.711	0.25	0.75	Not significant
V6372	0	2	2	2	5	4	4	0	predicted 2-keto-3-deoxyxylonate dehydratase	Xylose_utilization	Monosaccharides	Carbohydrates	0.485	1.5	3.25	Not significant
V6375	0	0	0	1	0	0	0	0	predicted xylose isomerase	Xylose_utilization	Monosaccharides	Carbohydrates	1	0.25	0	Not significant
V301	4	1	0	1	1	0	0	0	6-phospho-3-hexuloisomerase	Formaldehyde_assimilation:_Ribulose_monophosphate_pathway	One-carbon Metabolism	Carbohydrates	0.389	1.5	0.25	Not significant
V2754	2	5	1	1	0	0	0	0	Hypothetical protein with distant similarity to Ribonuclease E inhibitor RraA (former MenG)	Formaldehyde_assimilation:_Ribulose_monophosphate_pathway	One-carbon Metabolism	Carbohydrates	0.03	2.25	0	Low pH indicator
V1504	0	3	2	6	1	2	3	2	D-arabino-3-hexulose 6-phosphate formaldehyde lyase	Formaldehyde_assimilation:_Ribulose_monophosphate_pathway	One-carbon Metabolism	Carbohydrates	1	2.75	2	Not significant
V5717	0	0	0	0	0	4	0	0	Transcriptional regulator HxlR, formaldehyde assimilation	Formaldehyde_assimilation:_Ribulose_monophosphate_pathway	One-carbon Metabolism	Carbohydrates	1	0	1	Not significant
V1226	0	2	1	20	2	0	0	0	CoB--CoM heterodisulfide reductase subunit C (EC 1.8.98.1)	Methanogenesis	One-carbon Metabolism	Carbohydrates	0.381	5.75	0.5	Not significant
V1225	2	1	2	14	0	0	0	0	CoB--CoM heterodisulfide reductase subunit B (EC 1.8.98.1)	Methanogenesis	One-carbon Metabolism	Carbohydrates	0.035	4.75	0	Low pH indicator
V1904	17	29	23	21	27	33	34	35	F420-dependent N(5),N(10)-methylenetetrahydromethanopterin reductase (EC 1.5.99.11)	Methanogenesis	One-carbon Metabolism	Carbohydrates	0.062	22.5	32.25	Not significant
V1905	0	0	0	3	0	0	0	0	F420-dependent methylenetetrahydromethanopterin dehydrogenase (EC 1.5.99.9)	Methanogenesis	One-carbon Metabolism	Carbohydrates	1	0.75	0	Not significant
V2192	0	0	0	3	0	0	0	0	Formylmethanofuran dehydrogenase (molybdenum) operon gene E	Methanogenesis	One-carbon Metabolism	Carbohydrates	1	0.75	0	Not significant
V2193	0	0	0	1	0	0	0	0	Formylmethanofuran dehydrogenase (molybdenum) subunit B (EC 1.2.99.5)	Methanogenesis	One-carbon Metabolism	Carbohydrates	1	0.25	0	Not significant
V2194	0	0	0	3	0	0	0	0	Formylmethanofuran dehydrogenase (molybdenum) subunit C (EC 1.2.99.5)	Methanogenesis	One-carbon Metabolism	Carbohydrates	1	0.75	0	Not significant
V2195	0	0	0	1	0	0	0	0	Formylmethanofuran dehydrogenase (molybdenum) subunit D (EC 1.2.99.5)	Methanogenesis	One-carbon Metabolism	Carbohydrates	1	0.25	0	Not significant
V2196	0	0	0	9	0	0	0	0	Formylmethanofuran dehydrogenase (tungsten) operon gene F (polyferredoxin)	Methanogenesis	One-carbon Metabolism	Carbohydrates	1	2.25	0	Not significant
V2198	0	0	0	0	1	1	2	0	Formylmethanofuran dehydrogenase (tungsten) subunit B (EC 1.2.99.5)	Methanogenesis	One-carbon Metabolism	Carbohydrates	0.162	0	1	Not significant
V2199	0	0	0	2	0	0	0	2	Formylmethanofuran dehydrogenase (tungsten) subunit C (EC 1.2.99.5)	Methanogenesis	One-carbon Metabolism	Carbohydrates	1	0.5	0.5	Not significant
V2201	4	8	12	16	10	12	20	10	Formylmethanofuran dehydrogenase subunit A (EC 1.2.99.5)	Methanogenesis	One-carbon Metabolism	Carbohydrates	0.483	10	13	Not significant
V2202	0	0	2	6	0	1	2	2	Formylmethanofuran dehydrogenase subunit B (EC 1.2.99.5)	Methanogenesis	One-carbon Metabolism	Carbohydrates	1	2	1.25	Not significant
V2203	2	0	0	0	0	0	0	2	Formylmethanofuran dehydrogenase subunit C (EC 1.2.99.5)	Methanogenesis	One-carbon Metabolism	Carbohydrates	1	0.5	0.5	Not significant
V2204	0	1	0	1	0	0	0	0	Formylmethanofuran dehydrogenase subunit D (EC 1.2.99.5)	Methanogenesis	One-carbon Metabolism	Carbohydrates	0.436	0.5	0	Not significant
V2205	2	8	6	10	8	5	9	10	Formylmethanofuran--tetrahydromethanopterin N-formyltransferase (EC 2.3.1.101)	Methanogenesis	One-carbon Metabolism	Carbohydrates	0.588	6.5	8	Not significant
V3369	0	0	0	7	0	0	0	0	Methyl coenzyme M reductase I beta subunit (EC 2.8.4.1)	Methanogenesis	One-carbon Metabolism	Carbohydrates	1	1.75	0	Not significant
V3371	0	0	0	20	0	0	0	0	Methyl coenzyme M reductase alpha subunit (EC 2.8.4.1)	Methanogenesis	One-carbon Metabolism	Carbohydrates	1	5	0	Not significant
V3372	0	0	0	7	0	0	0	0	Methyl coenzyme M reductase associated protein	Methanogenesis	One-carbon Metabolism	Carbohydrates	1	1.75	0	Not significant
V3373	0	0	0	9	0	0	0	0	Methyl coenzyme M reductase beta subunit (EC 2.8.4.1)	Methanogenesis	One-carbon Metabolism	Carbohydrates	1	2.25	0	Not significant
V3374	0	0	0	3	0	0	0	0	Methyl coenzyme M reductase gamma subunit (EC 2.8.4.1)	Methanogenesis	One-carbon Metabolism	Carbohydrates	1	0.75	0	Not significant
V3375	0	0	0	6	0	0	0	0	Methyl coenzyme M reductase operon protein C	Methanogenesis	One-carbon Metabolism	Carbohydrates	1	1.5	0	Not significant
V3376	0	0	0	3	0	0	0	0	Methyl coenzyme M reductase operon protein D	Methanogenesis	One-carbon Metabolism	Carbohydrates	1	0.75	0	Not significant
V3504	3	5	5	19	4	3	7	8	N(5),N(10)-methenyltetrahydromethanopterin cyclohydrolase (EC 3.5.4.27)	Methanogenesis	One-carbon Metabolism	Carbohydrates	0.787	8	5.5	Not significant
V3557	0	0	0	12	0	0	0	0	N5-methyltetrahydromethanopterin:coenzyme M methyltransferase subunit A (EC 2.1.1.86)	Methanogenesis	One-carbon Metabolism	Carbohydrates	1	3	0	Not significant
V3558	0	0	0	3	0	0	0	0	N5-methyltetrahydromethanopterin:coenzyme M methyltransferase subunit B (EC 2.1.1.86)	Methanogenesis	One-carbon Metabolism	Carbohydrates	1	0.75	0	Not significant
V3559	0	0	0	6	0	0	0	0	N5-methyltetrahydromethanopterin:coenzyme M methyltransferase subunit C (EC 2.1.1.86)	Methanogenesis	One-carbon Metabolism	Carbohydrates	1	1.5	0	Not significant
V3560	0	0	0	1	0	0	0	0	N5-methyltetrahydromethanopterin:coenzyme M methyltransferase subunit D (EC 2.1.1.86)	Methanogenesis	One-carbon Metabolism	Carbohydrates	1	0.25	0	Not significant
V3561	0	0	0	8	0	0	0	0	N5-methyltetrahydromethanopterin:coenzyme M methyltransferase subunit E (EC 2.1.1.86)	Methanogenesis	One-carbon Metabolism	Carbohydrates	1	2	0	Not significant
V3563	0	0	0	2	0	0	0	0	N5-methyltetrahydromethanopterin:coenzyme M methyltransferase subunit G (EC 2.1.1.86)	Methanogenesis	One-carbon Metabolism	Carbohydrates	1	0.5	0	Not significant
V3564	0	0	0	7	0	0	0	0	N5-methyltetrahydromethanopterin:coenzyme M methyltransferase subunit H (EC 2.1.1.86)	Methanogenesis	One-carbon Metabolism	Carbohydrates	1	1.75	0	Not significant
V3565	0	0	0	2	0	0	0	0	N5-methyltetrahydromethanopterin:coenzyme M methyltransferase subunit X	Methanogenesis	One-carbon Metabolism	Carbohydrates	1	0.5	0	Not significant
V1735	0	0	0	1	0	0	0	0	Dimethylamine methyltransferase corrinoid protein	Methanogenesis_from_methylated_compounds	One-carbon Metabolism	Carbohydrates	1	0.25	0	Not significant
V1737	0	0	0	2	0	0	0	0	Dimethylamine:corrinoid methyltransferase	Methanogenesis_from_methylated_compounds	One-carbon Metabolism	Carbohydrates	1	0.5	0	Not significant
V3350	0	4	0	4	0	0	0	0	Methanol:corrinoid methyltransferase	Methanogenesis_from_methylated_compounds	One-carbon Metabolism	Carbohydrates	0.467	2	0	Not significant
V3388	0	0	0	3	1	1	0	0	Methylcobalamin:coenzyme M methyltransferase, methanol-specific	Methanogenesis_from_methylated_compounds	One-carbon Metabolism	Carbohydrates	1	0.75	0.5	Not significant
V3408	0	0	1	0	0	1	1	0	Methylthiol:coenzyme M methyltransferase	Methanogenesis_from_methylated_compounds	One-carbon Metabolism	Carbohydrates	1	0.25	0.5	Not significant
V5821	0	0	0	2	0	0	0	0	Trimethylamine methyltransferase corrinoid protein	Methanogenesis_from_methylated_compounds	One-carbon Metabolism	Carbohydrates	1	0.5	0	Not significant
V5824	0	0	0	11	0	0	0	4	Trimethylamine:corrinoid methyltransferase	Methanogenesis_from_methylated_compounds	One-carbon Metabolism	Carbohydrates	1	2.75	1	Not significant
V6436	0	0	0	3	0	0	0	0	pyrrolysine-containing	Methanogenesis_from_methylated_compounds	One-carbon Metabolism	Carbohydrates	1	0.75	0	Not significant
V270	0	1	1	0	3	3	0	1	5-FCL-like protein	One-carbon_metabolism_by_tetrahydropterines	One-carbon Metabolism	Carbohydrates	0.418	0.5	1.75	Not significant
V3352	22	16	17	38	18	22	43	21	Methenyltetrahydrofolate cyclohydrolase (EC 3.5.4.9)	One-carbon_metabolism_by_tetrahydropterines	One-carbon Metabolism	Carbohydrates	0.586	23.25	26	Not significant
V3391	4	1	4	6	7	8	4	11	Methylene tetrahydromethanopterin dehydrogenase (EC 1.5.99.9)	One-carbon_metabolism_by_tetrahydropterines	One-carbon Metabolism	Carbohydrates	0.112	3.75	7.5	Not significant
V3392	21	12	14	37	23	21	21	18	Methylenetetrahydrofolate dehydrogenase (NADP+) (EC 1.5.1.5)	One-carbon_metabolism_by_tetrahydropterines	One-carbon Metabolism	Carbohydrates	1	21	20.75	Not significant
V1207	98	182	179	125	161	170	175	144	Citrate synthase (si) (EC 2.3.3.1)	Serine-glyoxylate_cycle	One-carbon Metabolism	Carbohydrates	0.486	146	162.5	Not significant
V2191	10	16	25	11	2	2	4	8	Formiminotetrahydrofolate cyclodeaminase (EC 4.3.1.4)	Serine-glyoxylate_cycle	One-carbon Metabolism	Carbohydrates	0.03	15.5	4	Low pH indicator
V2238	20	21	25	31	58	41	52	35	Fumarate hydratase class I, aerobic (EC 4.2.1.2)	Serine-glyoxylate_cycle	One-carbon Metabolism	Carbohydrates	0.03	24.25	46.5	High pH indicator
V6274	0	0	0	0	4	1	1	1	cytosolic long-chain acyl-CoA thioester hydrolase family protein	Serine-glyoxylate_cycle	One-carbon Metabolism	Carbohydrates	0.024	0	1.75	High pH indicator
V2237	0	0	0	0	1	0	3	0	Fumarate hydratase class I, N-terminal domain	Serine-glyoxylate_cycle	One-carbon Metabolism	Carbohydrates	0.412	0	1	Not significant
V2239	0	1	0	0	5	1	2	0	Fumarate hydratase class I, anaerobic (EC 4.2.1.2)	Serine-glyoxylate_cycle	One-carbon Metabolism	Carbohydrates	0.259	0.25	2	Not significant
V2483	15	43	5	10	11	19	22	17	Glycerate kinase (EC 2.7.1.31)	Serine-glyoxylate_cycle	One-carbon Metabolism	Carbohydrates	1	18.25	17.25	Not significant
V3242	71	100	95	64	97	67	76	69	Malate dehydrogenase (EC 1.1.1.37)	Serine-glyoxylate_cycle	One-carbon Metabolism	Carbohydrates	0.809	82.5	77.25	Not significant
V3272	19	12	19	43	22	26	33	31	Malyl-CoA lyase (EC 4.1.3.24)	Serine-glyoxylate_cycle	One-carbon Metabolism	Carbohydrates	0.573	23.25	28	Not significant
V3389	47	68	55	52	89	58	82	81	Methylcrotonyl-CoA carboxylase biotin-containing subunit (EC 6.4.1.4)	Serine-glyoxylate_cycle	One-carbon Metabolism	Carbohydrates	0.052	55.5	77.5	Not significant
V3390	112	96	87	86	108	92	121	127	Methylcrotonyl-CoA carboxylase carboxyl transferase subunit (EC 6.4.1.4)	Serine-glyoxylate_cycle	One-carbon Metabolism	Carbohydrates	0.134	95.25	112	Not significant
V4155	20	18	30	60	39	56	58	53	Phosphoenolpyruvate carboxykinase [ATP] (EC 4.1.1.49)	Serine-glyoxylate_cycle	One-carbon Metabolism	Carbohydrates	0.138	32	51.5	Not significant
V4175	0	2	1	1	1	1	0	1	Phosphoglyceromutase	Serine-glyoxylate_cycle	One-carbon Metabolism	Carbohydrates	1	1	0.75	Not significant
V4573	30	85	63	36	64	68	44	82	Propionyl-CoA carboxylase beta chain (EC 6.4.1.3)	Serine-glyoxylate_cycle	One-carbon Metabolism	Carbohydrates	0.471	53.5	64.5	Not significant
V5254	0	0	0	0	0	0	0	1	Serine--pyruvate aminotransferase (EC 2.6.1.51)	Serine-glyoxylate_cycle	One-carbon Metabolism	Carbohydrates	1	0	0.25	Not significant
V5256	0	1	0	0	0	0	2	1	Serine-pyruvate aminotransferase/archaeal aspartate aminotransferase	Serine-glyoxylate_cycle	One-carbon Metabolism	Carbohydrates	0.682	0.25	0.75	Not significant
V5466	150	99	133	81	90	104	87	84	Succinyl-CoA ligase [ADP-forming] alpha chain (EC 6.2.1.5)	Serine-glyoxylate_cycle	One-carbon Metabolism	Carbohydrates	0.263	115.75	91.25	Not significant
V5467	51	74	104	103	102	100	101	133	Succinyl-CoA ligase [ADP-forming] beta chain (EC 6.2.1.5)	Serine-glyoxylate_cycle	One-carbon Metabolism	Carbohydrates	0.3	83	109	Not significant
V6267	0	4	3	2	1	2	2	1	crotonyl-CoA reductase	Serine-glyoxylate_cycle	One-carbon Metabolism	Carbohydrates	1	2.25	1.5	Not significant
V6280	426	552	494	453	576	465	422	417	decarboxylase	Serine-glyoxylate_cycle	One-carbon Metabolism	Carbohydrates	0.769	481.25	470	Not significant
V6290	87	147	121	69	72	83	79	92	ethylmalonyl-CoA mutase	Serine-glyoxylate_cycle	One-carbon Metabolism	Carbohydrates	0.272	106	81.5	Not significant
V6334	5	5	3	2	3	2	5	5	isobutyryl-CoA dehydrogenase	Serine-glyoxylate_cycle	One-carbon Metabolism	Carbohydrates	1	3.75	3.75	Not significant
V6429	1	6	3	1	1	2	9	10	putative isobutyryl-CoA mutase, chain B	Serine-glyoxylate_cycle	One-carbon Metabolism	Carbohydrates	0.377	2.75	5.5	Not significant
V74	0	1	3	1	0	2	5	7	2-Methylcitrate dehydratase AcnD	2-methylcitrate_to_2-methylaconitate_metabolism_cluster	Organic acids	Carbohydrates	0.461	1.25	3.5	Not significant
V134	6	0	0	5	4	5	0	2	2-methylaconitate racemase	2-methylcitrate_to_2-methylaconitate_metabolism_cluster	Organic acids	Carbohydrates	1	2.75	2.75	Not significant
V635	9	1	0	0	6	5	1	0	Alpha-acetolactate decarboxylase (EC 4.1.1.5)	Alpha-acetolactate_operon	Organic acids	Carbohydrates	0.723	2.5	3	Not significant
V1515	11	25	19	33	31	22	27	15	D-glycerate 2-kinase (EC 2.7.1.-)	Glycerate_metabolism	Organic acids	Carbohydrates	0.77	22	23.75	Not significant
V1516	1	0	0	0	0	0	0	1	D-glycerate 3-kinase (EC 2.7.1.31), plant type	Glycerate_metabolism	Organic acids	Carbohydrates	1	0.25	0.25	Not significant
V2552	11	6	3	5	10	18	11	5	Glyoxylate carboligase (EC 4.1.1.47)	Glycerate_metabolism	Organic acids	Carbohydrates	0.271	6.25	11	Not significant
V2722	18	20	12	19	18	25	20	22	Hydroxypyruvate isomerase (EC 5.3.1.22)	Glycerate_metabolism	Organic acids	Carbohydrates	0.185	17.25	21.25	Not significant
V5253	70	28	51	62	28	36	34	35	Serine--glyoxylate aminotransferase (EC 2.6.1.45)	Glycerate_metabolism	Organic acids	Carbohydrates	0.147	52.75	33.25	Not significant
V5568	4	6	11	3	2	12	9	10	Tartrate decarboxylase (EC 4.1.1.73)	Glycerate_metabolism	Organic acids	Carbohydrates	0.464	6	8.25	Not significant
V185	13	4	6	2	2	4	2	2	3-hydroxyacyl-CoA dehydrogenase [isoleucine degradation] (EC 1.1.1.35)	Isobutyryl-CoA_to_Propionyl-CoA_Module	Organic acids	Carbohydrates	0.272	6.25	2.5	Not significant
V194	2	11	5	3	7	9	3	4	3-hydroxyisobutyryl-CoA hydrolase (EC 3.1.2.4)	Isobutyryl-CoA_to_Propionyl-CoA_Module	Organic acids	Carbohydrates	0.948	5.25	5.75	Not significant
V202	10	31	4	3	11	30	17	15	3-ketoacyl-CoA thiolase [isoleucine degradation] (EC 2.3.1.16)	Isobutyryl-CoA_to_Propionyl-CoA_Module	Organic acids	Carbohydrates	0.47	12	18.25	Not significant
V922	35	4	5	15	13	9	15	4	Branched-chain acyl-CoA dehydrogenase (EC 1.3.99.12)	Isobutyryl-CoA_to_Propionyl-CoA_Module	Organic acids	Carbohydrates	0.75	14.75	10.25	Not significant
V934	213	286	230	185	272	218	171	246	Butyryl-CoA dehydrogenase (EC 1.3.99.2)	Isobutyryl-CoA_to_Propionyl-CoA_Module	Organic acids	Carbohydrates	1	228.5	226.75	Not significant
V1822	18	27	20	11	48	17	19	28	Enoyl-CoA hydratase [valine degradation] (EC 4.2.1.17)	Isobutyryl-CoA_to_Propionyl-CoA_Module	Organic acids	Carbohydrates	0.39	19	28	Not significant
V2998	47	56	51	43	24	33	32	33	L-lactate permease	Lactate_utilization	Organic acids	Carbohydrates	0.025	49.25	30.5	Low pH indicator
V3111	0	0	1	1	1	1	1	3	Lactate-responsive regulator LldR in Actinobacteria, GntR family	Lactate_utilization	Organic acids	Carbohydrates	0.307	0.5	1.5	Not significant
V3112	1	0	0	9	0	0	0	1	Lactate-responsive regulator LldR in Enterobacteria, GntR family	Lactate_utilization	Organic acids	Carbohydrates	0.729	2.5	0.25	Not significant
V3113	0	0	0	1	1	0	0	0	Lactate-responsive regulator LldR in Firmicutes, GntR family	Lactate_utilization	Organic acids	Carbohydrates	1	0.25	0.25	Not significant
V4357	15	13	31	10	9	19	8	13	Predicted D-lactate dehydrogenase, Fe-S protein, FAD/FMN-containing	Lactate_utilization	Organic acids	Carbohydrates	0.449	17.25	12.25	Not significant
V4366	21	19	26	15	23	19	17	20	Predicted L-lactate dehydrogenase, Fe-S oxidoreductase subunit YkgE	Lactate_utilization	Organic acids	Carbohydrates	0.941	20.25	19.75	Not significant
V4367	33	31	33	36	18	33	36	37	Predicted L-lactate dehydrogenase, Iron-sulfur cluster-binding subunit YkgF	Lactate_utilization	Organic acids	Carbohydrates	0.976	33.25	31	Not significant
V4368	2	2	9	1	3	1	0	1	Predicted L-lactate dehydrogenase, hypothetical protein subunit SO1518	Lactate_utilization	Organic acids	Carbohydrates	0.417	3.5	1.25	Not significant
V4369	6	6	8	4	18	10	3	5	Predicted L-lactate dehydrogenase, hypothetical protein subunit YkgG	Lactate_utilization	Organic acids	Carbohydrates	0.525	6	9	Not significant
V4376	0	0	0	0	1	0	1	0	Predicted Lactate-responsive regulator, IclR family	Lactate_utilization	Organic acids	Carbohydrates	0.421	0	0.5	Not significant
V3251	3	0	0	1	3	0	1	0	Malonate decarboxylase alpha subunit	Malonate_decarboxylase	Organic acids	Carbohydrates	1	1	1	Not significant
V3252	0	0	1	0	2	3	0	0	Malonate decarboxylase beta subunit	Malonate_decarboxylase	Organic acids	Carbohydrates	0.468	0.25	1.25	Not significant
V3253	0	0	1	0	0	1	0	0	Malonate decarboxylase delta subunit	Malonate_decarboxylase	Organic acids	Carbohydrates	1	0.25	0.25	Not significant
V3254	0	0	3	0	2	0	2	3	Malonate decarboxylase gamma subunit	Malonate_decarboxylase	Organic acids	Carbohydrates	0.464	0.75	1.75	Not significant
V3255	0	1	0	0	1	0	2	0	Malonate transporter, MadM subunit	Malonate_decarboxylase	Organic acids	Carbohydrates	0.754	0.25	0.75	Not significant
V3256	0	0	0	0	0	0	0	1	Malonate utilization transcriptional regulator	Malonate_decarboxylase	Organic acids	Carbohydrates	1	0	0.25	Not significant
V3257	0	1	1	0	5	0	0	1	Malonyl CoA acyl carrier protein transacylase (EC 2.3.1.39)	Malonate_decarboxylase	Organic acids	Carbohydrates	0.88	0.5	1.5	Not significant
V136	0	0	0	0	2	3	1	0	2-methylcitrate dehydratase FeS dependent (EC 4.2.1.79)	Methylcitrate_cycle	Organic acids	Carbohydrates	0.145	0	1.5	Not significant
V137	7	4	18	13	19	5	9	12	2-methylcitrate synthase (EC 2.3.3.5)	Methylcitrate_cycle	Organic acids	Carbohydrates	0.891	10.5	11.25	Not significant
V138	11	8	20	12	19	10	13	26	2-methylisocitrate dehydratase (EC 4.2.1.99)	Methylcitrate_cycle	Organic acids	Carbohydrates	0.396	12.75	17	Not significant
V3396	9	31	19	25	14	11	9	16	Methylisocitrate lyase (EC 4.1.3.30)	Methylcitrate_cycle	Organic acids	Carbohydrates	0.154	21	12.5	Not significant
V4569	0	0	0	0	0	1	0	0	Propionate catabolism operon regulatory protein PrpR	Methylcitrate_cycle	Organic acids	Carbohydrates	1	0	0.25	Not significant
V4572	5	9	6	12	19	16	10	5	Propionate--CoA ligase (EC 6.2.1.17)	Methylcitrate_cycle	Organic acids	Carbohydrates	0.328	8	12.5	Not significant
V135	13	25	12	12	21	10	11	15	2-methylcitrate dehydratase (EC 4.2.1.79)	Propionate-CoA_to_Succinate_Module	Organic acids	Carbohydrates	0.734	15.5	14.25	Not significant
V515	153	266	155	179	154	210	153	200	Aconitate hydratase (EC 4.2.1.3)	Propionate-CoA_to_Succinate_Module	Organic acids	Carbohydrates	0.785	188.25	179.25	Not significant
V4570	0	0	0	0	0	3	1	1	Propionate catabolism operon transcriptional regulator of GntR family [predicted]	Propionate-CoA_to_Succinate_Module	Organic acids	Carbohydrates	0.149	0	1.25	Not significant
V4644	6	1	0	0	0	1	2	5	PrpF protein involved in 2-methylcitrate cycle	Propionate-CoA_to_Succinate_Module	Organic acids	Carbohydrates	0.825	1.75	2	Not significant
V906	1	1	0	0	0	1	0	0	Biotin carboxylase of Propionyl-CoA carboxylase (EC 6.3.4.14)	Propionyl-CoA_to_Succinyl-CoA_Module	Organic acids	Carbohydrates	1	0.5	0.25	Not significant
V3401	15	6	20	5	13	9	14	7	Methylmalonyl-CoA epimerase (EC 5.1.99.1)	Propionyl-CoA_to_Succinyl-CoA_Module	Organic acids	Carbohydrates	0.908	11.5	10.75	Not significant
V3671	0	1	1	0	3	1	2	3	Na+/H+-dicarboxylate symporters	Propionyl-CoA_to_Succinyl-CoA_Module	Organic acids	Carbohydrates	0.088	0.5	2.25	Not significant
V4574	0	7	3	10	13	7	8	13	Propionyl-CoA carboxylase biotin-containing subunit (EC 6.4.1.3)	Propionyl-CoA_to_Succinyl-CoA_Module	Organic acids	Carbohydrates	0.128	5	10.25	Not significant
V4575	9	9	17	33	33	25	10	14	Propionyl-CoA carboxylase carboxyl transferase subunit (EC 6.4.1.3)	Propionyl-CoA_to_Succinyl-CoA_Module	Organic acids	Carbohydrates	0.696	17	20.5	Not significant
V5577	1	0	5	6	18	5	5	2	TcuA: flavoprotein used to oxidize tricarballylate to cis-aconitate	Tricarballylate_Utilization	Organic acids	Carbohydrates	0.353	3	7.5	Not significant
V5578	1	3	5	2	4	4	1	8	TcuB: works with TcuA to oxidize tricarballylate to cis-aconitate	Tricarballylate_Utilization	Organic acids	Carbohydrates	0.535	2.75	4.25	Not significant
V5579	1	0	2	4	0	0	0	0	TcuC: integral membrane protein used to transport tricarballylate across the cell membrane	Tricarballylate_Utilization	Organic acids	Carbohydrates	0.142	1.75	0	Not significant
V5580	0	5	2	0	1	0	0	0	TcuR: regulates tcuABC genes used in utilization of tricarballylate	Tricarballylate_Utilization	Organic acids	Carbohydrates	0.482	1.75	0.25	Not significant
V1390	1	12	0	0	0	2	0	0	Cyclomaltodextrin glucanotransferase (EC 2.4.1.19)	Alpha-Amylase_locus_in_Streptocococcus	Polysaccharides	Carbohydrates	0.705	3.25	0.5	Not significant
V3270	21	9	10	8	14	31	27	29	Maltose/maltodextrin ABC transporter, substrate binding periplasmic protein MalE	Alpha-Amylase_locus_in_Streptocococcus	Polysaccharides	Carbohydrates	0.058	12	25.25	Not significant
V6425	13	37	32	14	36	28	34	30	putative esterase	Alpha-Amylase_locus_in_Streptocococcus	Polysaccharides	Carbohydrates	0.355	24	32	Not significant
V21	1	17	13	12	47	13	14	10	1,4-alpha-glucan branching enzyme (EC 2.4.1.18)	Cellulosome	Polysaccharides	Carbohydrates	0.466	10.75	21	Not significant
V646	0	0	0	0	0	0	1	0	Alpha-glucosidase SusB (EC 3.2.1.20)	Cellulosome	Polysaccharides	Carbohydrates	1	0	0.25	Not significant
V1216	1	0	0	0	0	0	0	0	Clostridium cellulosome enzyme, dockerin type I precursor	Cellulosome	Polysaccharides	Carbohydrates	1	0.25	0	Not significant
V1802	1	6	3	0	0	0	1	1	Endoglucanase J, the largest catalytic component of the cellulosome	Cellulosome	Polysaccharides	Carbohydrates	0.344	2.5	0.5	Not significant
V5540	1	0	0	1	1	2	2	5	SusC, outer membrane protein involved in starch binding	Cellulosome	Polysaccharides	Carbohydrates	0.1	0.5	2.5	Not significant
V5541	0	0	0	0	0	1	0	0	SusD, outer membrane protein	Cellulosome	Polysaccharides	Carbohydrates	1	0	0.25	Not significant
V647	0	0	1	0	0	0	5	0	Alpha-glucosidase, family 31 of glycosyl hydrolases, COG1501	Glycogen_metabolism	Polysaccharides	Carbohydrates	1	0.25	1.25	Not significant
V2533	79	69	59	58	32	24	38	24	Glycogen synthase, ADP-glucose transglucosylase (EC 2.4.1.21)	Glycogen_metabolism	Polysaccharides	Carbohydrates	0.025	66.25	29.5	Low pH indicator
V2391	95	87	81	110	76	73	82	78	Glucose-1-phosphate adenylyltransferase (EC 2.7.7.27)	Glycogen_metabolism	Polysaccharides	Carbohydrates	0.059	93.25	77.25	Not significant
V2528	2	0	2	0	0	0	0	0	Glycogen [starch] synthase, eukaryotic (EC 2.4.1.11)	Glycogen_metabolism	Polysaccharides	Carbohydrates	0.42	1	0	Not significant
V2529	0	0	0	0	0	0	0	1	Glycogen biosynthesis protein GlgD, glucose-1-phosphate adenylyltransferase family	Glycogen_metabolism	Polysaccharides	Carbohydrates	1	0	0.25	Not significant
V2530	32	16	9	12	23	5	8	13	Glycogen branching enzyme, GH-57-type, archaeal (EC 2.4.1.18)	Glycogen_metabolism	Polysaccharides	Carbohydrates	0.534	17.25	12.25	Not significant
V2532	225	272	237	266	264	195	189	184	Glycogen phosphorylase (EC 2.4.1.1)	Glycogen_metabolism	Polysaccharides	Carbohydrates	0.088	250	208	Not significant
V2911	0	0	0	1	0	0	0	0	Isoamylase-type starch debranching enzyme (3.2.1.-)	Glycogen_metabolism	Polysaccharides	Carbohydrates	1	0.25	0	Not significant
V4425	19	17	7	4	25	36	24	15	Predicted glycogen synthase, ADP-glucose transglucosylase (EC 2.4.1.21), Actinobacterial type	Glycogen_metabolism	Polysaccharides	Carbohydrates	0.083	11.75	25	Not significant
V4740	49	30	14	37	12	11	20	14	Putative glycogen debranching enzyme, archaeal type, TIGR01561	Glycogen_metabolism	Polysaccharides	Carbohydrates	0.093	32.5	14.25	Not significant
V1833	0	0	0	1	1	0	0	1	Erythritol kinase EryA (EC 2.7.1.27)	Erythritol_utilization	Sugar alcohols	Carbohydrates	1	0.25	0.5	Not significant
V1834	3	0	5	2	3	5	5	1	Erythritol phosphate dehydrogenase EryB	Erythritol_utilization	Sugar alcohols	Carbohydrates	0.526	2.5	3.5	Not significant
V1835	0	0	0	0	0	0	1	0	Erythritol transcriptional regulator EryD	Erythritol_utilization	Sugar alcohols	Carbohydrates	1	0	0.25	Not significant
V4312	0	0	0	0	0	0	2	0	Possible D-erythrulose 4-phosphate dehydrogenase EryC (EC 1.1.1.-)	Erythritol_utilization	Sugar alcohols	Carbohydrates	1	0	0.5	Not significant
V4404	0	0	1	0	0	0	0	0	Predicted erythritol ABC transporter 1, ATP-binding component 1	Erythritol_utilization	Sugar alcohols	Carbohydrates	1	0.25	0	Not significant
V4405	0	0	0	1	0	1	0	0	Predicted erythritol ABC transporter 1, ATP-binding component 2	Erythritol_utilization	Sugar alcohols	Carbohydrates	1	0.25	0.25	Not significant
V4406	2	0	0	2	2	2	4	2	Predicted erythritol ABC transporter 1, permease component 1	Erythritol_utilization	Sugar alcohols	Carbohydrates	0.275	1	2.5	Not significant
V4407	0	0	0	0	3	0	2	1	Predicted erythritol ABC transporter 1, permease component 2	Erythritol_utilization	Sugar alcohols	Carbohydrates	0.155	0	1.5	Not significant
V4408	0	4	0	0	2	0	1	0	Predicted erythritol ABC transporter 1, substrate-binding component	Erythritol_utilization	Sugar alcohols	Carbohydrates	1	1	0.75	Not significant
V4409	0	0	0	0	0	2	1	0	Predicted erythritol ABC transporter 2, ATP-binding component	Erythritol_utilization	Sugar alcohols	Carbohydrates	0.424	0	0.75	Not significant
V4410	1	6	0	0	5	1	0	0	Predicted erythritol ABC transporter 2, permease component	Erythritol_utilization	Sugar alcohols	Carbohydrates	1	1.75	1.5	Not significant
V4411	1	0	0	0	0	0	0	0	Predicted erythritol ABC transporter 2, substrate-binding component	Erythritol_utilization	Sugar alcohols	Carbohydrates	1	0.25	0	Not significant
V469	5	4	7	8	7	6	7	7	Acetaldehyde dehydrogenase, ethanolamine utilization cluster	Ethanolamine_utilization	Sugar alcohols	Carbohydrates	0.628	6	6.75	Not significant
V1843	2	1	0	2	3	3	3	4	Ethanolamine permease	Ethanolamine_utilization	Sugar alcohols	Carbohydrates	0.038	1.25	3.25	High pH indicator
V1840	5	9	18	46	10	11	21	8	Ethanolamine ammonia-lyase heavy chain (EC 4.3.1.7)	Ethanolamine_utilization	Sugar alcohols	Carbohydrates	0.689	19.5	12.5	Not significant
V1841	7	4	5	11	2	6	2	0	Ethanolamine ammonia-lyase light chain (EC 4.3.1.7)	Ethanolamine_utilization	Sugar alcohols	Carbohydrates	0.084	6.75	2.5	Not significant
V1842	0	1	1	1	0	0	2	0	Ethanolamine operon regulatory protein	Ethanolamine_utilization	Sugar alcohols	Carbohydrates	0.477	0.75	0.5	Not significant
V1845	0	0	1	0	0	0	0	0	Ethanolamine two-component response regulator	Ethanolamine_utilization	Sugar alcohols	Carbohydrates	1	0.25	0	Not significant
V1846	0	0	0	0	0	0	0	1	Ethanolamine utilization polyhedral-body-like protein EutL	Ethanolamine_utilization	Sugar alcohols	Carbohydrates	1	0	0.25	Not significant
V1847	4	1	7	12	2	2	8	12	Ethanolamine utilization polyhedral-body-like protein EutM	Ethanolamine_utilization	Sugar alcohols	Carbohydrates	1	6	6	Not significant
V1848	4	0	5	3	4	5	3	2	Ethanolamine utilization polyhedral-body-like protein EutN	Ethanolamine_utilization	Sugar alcohols	Carbohydrates	0.832	3	3.5	Not significant
V1849	1	3	0	4	4	1	1	1	Ethanolamine utilization protein EutA	Ethanolamine_utilization	Sugar alcohols	Carbohydrates	0.878	2	1.75	Not significant
V1850	0	0	0	1	0	0	0	0	Ethanolamine utilization protein EutG	Ethanolamine_utilization	Sugar alcohols	Carbohydrates	1	0.25	0	Not significant
V1851	0	0	0	0	0	0	0	1	Ethanolamine utilization protein EutJ	Ethanolamine_utilization	Sugar alcohols	Carbohydrates	1	0	0.25	Not significant
V1852	2	0	3	5	4	3	8	5	Ethanolamine utilization protein similar to PduA/PduJ	Ethanolamine_utilization	Sugar alcohols	Carbohydrates	0.237	2.5	5	Not significant
V1853	0	9	1	7	0	1	0	2	Ethanolamine utilization protein similar to PduL	Ethanolamine_utilization	Sugar alcohols	Carbohydrates	0.394	4.25	0.75	Not significant
V1854	0	0	0	1	0	0	0	0	Ethanolamine utilization protein similar to PduU	Ethanolamine_utilization	Sugar alcohols	Carbohydrates	1	0.25	0	Not significant
V2491	21	14	16	8	76	61	52	64	Glycerol-3-phosphate ABC transporter, ATP-binding protein UgpC (TC 3.A.1.1.3)	Glycerol_and_Glycerol-3-phosphate_Uptake_and_Utilization	Sugar alcohols	Carbohydrates	0.023	14.75	63.25	High pH indicator
V2502	0	0	0	0	1	2	2	2	Glycerophosphoryl diester phosphodiesterase, periplasmic (EC 3.1.4.46)	Glycerol_and_Glycerol-3-phosphate_Uptake_and_Utilization	Sugar alcohols	Carbohydrates	0.031	0	1.75	High pH indicator
V2354	3	0	1	2	2	0	1	1	GlpG protein (membrane protein of glp regulon)	Glycerol_and_Glycerol-3-phosphate_Uptake_and_Utilization	Sugar alcohols	Carbohydrates	0.845	1.5	1	Not significant
V2492	3	5	3	14	19	25	22	7	Glycerol-3-phosphate ABC transporter, periplasmic glycerol-3-phosphate-binding protein (TC 3.A.1.1.3)	Glycerol_and_Glycerol-3-phosphate_Uptake_and_Utilization	Sugar alcohols	Carbohydrates	0.054	6.25	18.25	Not significant
V2494	8	28	4	7	26	10	8	18	Glycerol-3-phosphate ABC transporter, permease protein UgpE (TC 3.A.1.1.3)	Glycerol_and_Glycerol-3-phosphate_Uptake_and_Utilization	Sugar alcohols	Carbohydrates	0.583	11.75	15.5	Not significant
V2499	4	2	6	3	5	0	4	4	Glycerol-3-phosphate regulon repressor, DeoR family	Glycerol_and_Glycerol-3-phosphate_Uptake_and_Utilization	Sugar alcohols	Carbohydrates	0.793	3.75	3.25	Not significant
V2500	0	2	5	4	19	10	1	6	Glycerol-3-phosphate transporter	Glycerol_and_Glycerol-3-phosphate_Uptake_and_Utilization	Sugar alcohols	Carbohydrates	0.183	2.75	9	Not significant
V4528	0	0	0	0	0	0	2	0	Probable glycerol transport protein	Glycerol_and_Glycerol-3-phosphate_Uptake_and_Utilization	Sugar alcohols	Carbohydrates	1	0	0.5	Not significant
V5628	0	0	0	0	0	0	0	1	Thiosulfate sulfurtransferase GlpE (EC 2.8.1.1)	Glycerol_and_Glycerol-3-phosphate_Uptake_and_Utilization	Sugar alcohols	Carbohydrates	1	0	0.25	Not significant
V2484	0	0	0	0	1	2	1	0	Glycerol dehydratase large subunit (EC 4.2.1.30)	Glycerol_fermenation_to_1,3-propanediol	Sugar alcohols	Carbohydrates	0.136	0	1	Not significant
V2485	0	0	0	0	0	1	1	0	Glycerol dehydratase medium subunit (EC 4.2.1.30)	Glycerol_fermenation_to_1,3-propanediol	Sugar alcohols	Carbohydrates	0.422	0	0.5	Not significant
V2488	11	26	32	8	15	18	19	19	Glycerol uptake facilitator protein	Glycerol_fermenation_to_1,3-propanediol	Sugar alcohols	Carbohydrates	0.885	19.25	17.75	Not significant
V280	9	18	14	8	14	28	14	12	5-deoxy-glucuronate isomerase (EC 5.3.1.-)	Inositol_catabolism	Sugar alcohols	Carbohydrates	0.467	12.25	17	Not significant
V282	0	0	0	0	0	0	0	2	5-keto-2-deoxy-D-gluconate-6 phosphate aldolase (EC 4.1.2.29)	Inositol_catabolism	Sugar alcohols	Carbohydrates	1	0	0.5	Not significant
V283	8	1	4	9	1	7	4	3	5-keto-2-deoxy-D-gluconate-6 phosphate aldolase [form 2] (EC 4.1.2.29)	Inositol_catabolism	Sugar alcohols	Carbohydrates	0.519	5.5	3.75	Not significant
V284	14	7	9	12	24	23	25	12	5-keto-2-deoxygluconokinase (EC 2.7.1.92)	Inositol_catabolism	Sugar alcohols	Carbohydrates	0.097	10.5	21	Not significant
V2855	12	7	13	3	32	15	23	17	Inositol transport system permease protein	Inositol_catabolism	Sugar alcohols	Carbohydrates	0.027	8.75	21.75	High pH indicator
V1829	39	65	25	9	24	41	43	35	Epi-inositol hydrolase (EC 3.7.1.-)	Inositol_catabolism	Sugar alcohols	Carbohydrates	0.88	34.5	35.75	Not significant
V2038	3	0	0	0	0	0	0	1	Fe-containing alcohol dehydrogenase	Inositol_catabolism	Sugar alcohols	Carbohydrates	1	0.75	0.25	Not significant
V2482	2	4	1	0	4	3	7	6	Glyceraldehyde-3-phosphate ketol-isomerase (EC 5.3.1.1)	Inositol_catabolism	Sugar alcohols	Carbohydrates	0.098	1.75	5	Not significant
V2853	4	1	10	5	8	4	5	8	Inositol oxygenase (EC 1.13.99.1)	Inositol_catabolism	Sugar alcohols	Carbohydrates	0.638	5	6.25	Not significant
V2854	18	5	1	12	18	27	31	11	Inositol transport system ATP-binding protein	Inositol_catabolism	Sugar alcohols	Carbohydrates	0.125	9	21.75	Not significant
V2856	10	0	1	0	13	6	12	6	Inositol transport system sugar-binding protein	Inositol_catabolism	Sugar alcohols	Carbohydrates	0.084	2.75	9.25	Not significant
V2857	21	11	14	5	31	14	32	25	Inosose dehydratase (EC 4.2.1.44)	Inositol_catabolism	Sugar alcohols	Carbohydrates	0.099	12.75	25.5	Not significant
V3238	0	2	3	0	0	0	3	3	Major myo-inositol transporter IolT	Inositol_catabolism	Sugar alcohols	Carbohydrates	1	1.25	1.5	Not significant
V3398	11	22	14	12	36	26	22	35	Methylmalonate-semialdehyde dehydrogenase [inositol] (EC 1.2.1.27)	Inositol_catabolism	Sugar alcohols	Carbohydrates	0.056	14.75	29.75	Not significant
V3422	0	0	1	0	0	0	0	0	Minor myo-inositol transporter IolF	Inositol_catabolism	Sugar alcohols	Carbohydrates	1	0.25	0	Not significant
V3498	109	55	79	60	75	74	72	79	Myo-inositol 2-dehydrogenase (EC 1.1.1.18)	Inositol_catabolism	Sugar alcohols	Carbohydrates	1	75.75	75	Not significant
V3499	3	10	10	10	29	12	13	7	Myo-inositol 2-dehydrogenase 1 (EC 1.1.1.18)	Inositol_catabolism	Sugar alcohols	Carbohydrates	0.296	8.25	15.25	Not significant
V3500	2	0	0	1	2	1	2	1	Myo-inositol 2-dehydrogenase 2 (EC 1.1.1.18)	Inositol_catabolism	Sugar alcohols	Carbohydrates	0.339	0.75	1.5	Not significant
V4485	1	9	1	5	8	2	5	4	Predicted transcriptional regulator of the myo-inositol catabolic operon	Inositol_catabolism	Sugar alcohols	Carbohydrates	0.895	4	4.75	Not significant
V5765	0	1	0	0	0	0	0	0	Transcriptional repressor of the myo-inositol catabolic operon DeoR family	Inositol_catabolism	Sugar alcohols	Carbohydrates	1	0.25	0	Not significant
V6533	0	4	4	15	4	7	2	4	uncharacterized domain	Inositol_catabolism	Sugar alcohols	Carbohydrates	1	5.75	4.25	Not significant
V2567	17	2	3	2	6	4	10	7	HPr kinase/phosphorylase (EC 2.7.1.-) (EC 2.7.4.-)	Mannitol_Utilization	Sugar alcohols	Carbohydrates	0.919	6	6.75	Not significant
V2701	0	2	2	2	3	0	3	2	Hydrolase in polyol utilization gene cluster, haloacid dehalogenase-like family	Mannitol_Utilization	Sugar alcohols	Carbohydrates	0.67	1.5	2	Not significant
V3282	0	0	0	0	0	2	0	0	Mannitol-1-phosphate 5-dehydrogenase (EC 1.1.1.17)	Mannitol_Utilization	Sugar alcohols	Carbohydrates	1	0	0.5	Not significant
V3485	10	26	9	6	10	13	13	19	Multiple polyol-specific dehydrogenase (EC 1.1.1.-)	Mannitol_Utilization	Sugar alcohols	Carbohydrates	0.912	12.75	13.75	Not significant
V3939	0	0	0	0	2	0	9	3	PTS system, mannitol-specific IIA component (EC 2.7.1.69)	Mannitol_Utilization	Sugar alcohols	Carbohydrates	0.148	0	3.5	Not significant
V3940	0	5	0	0	1	4	12	6	PTS system, mannitol-specific IIB component (EC 2.7.1.69)	Mannitol_Utilization	Sugar alcohols	Carbohydrates	0.086	1.25	5.75	Not significant
V3941	0	0	0	0	0	1	10	5	PTS system, mannitol-specific IIC component (EC 2.7.1.69)	Mannitol_Utilization	Sugar alcohols	Carbohydrates	0.144	0	4	Not significant
V5733	0	0	1	1	2	0	0	3	Transcriptional regulator of mannitol utilization, DeoR family protein	Mannitol_Utilization	Sugar alcohols	Carbohydrates	0.645	0.5	1.25	Not significant
V1221	0	1	1	0	0	1	1	1	CoA-acylating propionaldehyde dehydrogenase	Propanediol_utilization	Sugar alcohols	Carbohydrates	1	0.5	0.75	Not significant
V1237	20	34	23	20	19	30	48	36	Cob(I)alamin adenosyltransferase PduO (EC 2.5.1.17)	Propanediol_utilization	Sugar alcohols	Carbohydrates	0.278	24.25	33.25	Not significant
V1239	0	1	0	0	0	0	0	0	Cob(III)alamin reductase	Propanediol_utilization	Sugar alcohols	Carbohydrates	1	0.25	0	Not significant
V4564	0	1	0	1	2	2	4	6	Propanediol utilization polyhedral body protein PduA	Propanediol_utilization	Sugar alcohols	Carbohydrates	0.032	0.5	3.5	High pH indicator
V4560	0	1	7	0	5	9	3	5	Propanediol dehydratase large subunit (EC 4.2.1.28)	Propanediol_utilization	Sugar alcohols	Carbohydrates	0.174	2	5.5	Not significant
V4562	0	0	0	0	0	0	1	1	Propanediol dehydratase small subunit (EC 4.2.1.28)	Propanediol_utilization	Sugar alcohols	Carbohydrates	0.456	0	0.5	Not significant
V4563	0	1	0	0	0	0	0	0	Propanediol diffusion facilitator	Propanediol_utilization	Sugar alcohols	Carbohydrates	1	0.25	0	Not significant
V4565	0	0	5	0	0	0	0	0	Propanediol utilization polyhedral body protein PduJ	Propanediol_utilization	Sugar alcohols	Carbohydrates	1	1.25	0	Not significant
V4567	0	0	0	3	0	0	0	0	Propanediol utilization protein PduV	Propanediol_utilization	Sugar alcohols	Carbohydrates	1	0.75	0	Not significant
V4571	0	0	1	0	0	0	0	0	Propionate kinase, propanediol utilization (EC 2.7.2.1)	Propanediol_utilization	Sugar alcohols	Carbohydrates	1	0.25	0	Not significant
V485	0	4	10	4	0	1	0	2	Acetone carboxylase, alpha subunit (EC 6.4.1.6)	Acetone_carboxylase	UnclassifiedCarbohydrates	Carbohydrates	0.202	4.5	0.75	Not significant
V486	0	0	1	1	0	0	0	0	Acetone carboxylase, beta subunit (EC 6.4.1.6)	Acetone_carboxylase	UnclassifiedCarbohydrates	Carbohydrates	0.411	0.5	0	Not significant
V487	2	0	1	0	1	0	3	0	Acetone carboxylase, gamma subunit (EC 6.4.1.6)	Acetone_carboxylase	UnclassifiedCarbohydrates	Carbohydrates	1	0.75	1	Not significant
V2094	1	0	0	0	3	0	0	0	Flagellar assembly factor FliW	Carbon_storage_regulator	UnclassifiedCarbohydrates	Carbohydrates	1	0.25	0.75	Not significant
V3114	0	0	0	0	0	0	1	1	Lacto-N-biose phosphorylase (EC 2.4.1.211)	Lacto-N-Biose_I_and_Galacto-N-Biose_Metabolic_Pathway	UnclassifiedCarbohydrates	Carbohydrates	0.419	0	0.5	Not significant
V3528	0	1	1	2	0	0	0	0	N-acetylhexosamine 1-kinase	Lacto-N-Biose_I_and_Galacto-N-Biose_Metabolic_Pathway	UnclassifiedCarbohydrates	Carbohydrates	0.156	1	0	Not significant
V4414	1	0	2	0	0	1	0	1	Predicted galacto-N-biose-/lacto-N-biose I ABC transporter, permease component 1	Lacto-N-Biose_I_and_Galacto-N-Biose_Metabolic_Pathway	UnclassifiedCarbohydrates	Carbohydrates	1	0.75	0.5	Not significant
V4415	2	0	0	0	0	0	0	0	Predicted galacto-N-biose-/lacto-N-biose I ABC transporter, permease component 2	Lacto-N-Biose_I_and_Galacto-N-Biose_Metabolic_Pathway	UnclassifiedCarbohydrates	Carbohydrates	1	0.5	0	Not significant
V584	1	4	9	12	7	15	11	9	Alcohol dehydrogenase, zinc-containing	Sugar_utilization_in_Thermotogales	UnclassifiedCarbohydrates	Carbohydrates	0.295	6.5	10.5	Not significant
V624	0	0	0	0	2	0	0	0	Alpha-1,4-digalacturonate ABC transporter, permease protein 2	Sugar_utilization_in_Thermotogales	UnclassifiedCarbohydrates	Carbohydrates	1	0	0.5	Not significant
V654	69	27	22	13	9	9	13	17	Alpha-mannosidase (EC 3.2.1.24)	Sugar_utilization_in_Thermotogales	UnclassifiedCarbohydrates	Carbohydrates	0.079	32.75	12	Not significant
V860	0	1	0	0	3	0	1	0	Beta-galactosidase (EC 3.2.1.23), LacZ family	Sugar_utilization_in_Thermotogales	UnclassifiedCarbohydrates	Carbohydrates	0.713	0.25	1	Not significant
V864	0	0	0	0	0	0	0	1	Beta-glucoside ABC transport system, ATP-binding protein 2	Sugar_utilization_in_Thermotogales	UnclassifiedCarbohydrates	Carbohydrates	1	0	0.25	Not significant
V866	0	0	0	0	0	0	0	1	Beta-glucoside ABC transport system, permease protein 2	Sugar_utilization_in_Thermotogales	UnclassifiedCarbohydrates	Carbohydrates	1	0	0.25	Not significant
V882	19	26	29	44	61	42	27	53	Beta-xylosidase (EC 3.2.1.37)	Sugar_utilization_in_Thermotogales	UnclassifiedCarbohydrates	Carbohydrates	0.177	29.5	45.75	Not significant
V869	75	79	68	44	39	43	41	31	Beta-hexosaminidase (EC 3.2.1.52)	Sugar_utilization_in_Thermotogales	UnclassifiedCarbohydrates	Carbohydrates	0.024	66.5	38.5	Low pH indicator
V2295	29	39	63	63	20	6	28	15	Galactose-1-phosphate uridylyltransferase (EC 2.7.7.10)	Sugar_utilization_in_Thermotogales	UnclassifiedCarbohydrates	Carbohydrates	0.022	48.5	17.25	Low pH indicator
V2394	236	255	182	159	140	139	152	149	Glucose-6-phosphate 1-dehydrogenase (EC 1.1.1.49)	Sugar_utilization_in_Thermotogales	UnclassifiedCarbohydrates	Carbohydrates	0.036	208	145	Low pH indicator
V2493	10	5	10	7	46	36	35	19	Glycerol-3-phosphate ABC transporter, permease protein UgpA (TC 3.A.1.1.3)	Sugar_utilization_in_Thermotogales	UnclassifiedCarbohydrates	Carbohydrates	0.044	8	34	High pH indicator
V5052	60	54	59	30	147	91	93	99	Ribose ABC transport system, permease protein RbsC (TC 3.A.1.2.1)	Sugar_utilization_in_Thermotogales	UnclassifiedCarbohydrates	Carbohydrates	0.022	50.75	107.5	High pH indicator
V6147	0	0	0	0	5	1	1	1	Xylan oligosaccharide ABC transporter, ATP-binding protein 2	Sugar_utilization_in_Thermotogales	UnclassifiedCarbohydrates	Carbohydrates	0.029	0	2	High pH indicator
V6167	20	27	26	37	57	70	41	53	Xylulose kinase (EC 2.7.1.17)	Sugar_utilization_in_Thermotogales	UnclassifiedCarbohydrates	Carbohydrates	0.021	27.5	55.25	High pH indicator
V1524	2	4	2	10	1	16	10	4	D-mannonate oxidoreductase (EC 1.1.1.57)	Sugar_utilization_in_Thermotogales	UnclassifiedCarbohydrates	Carbohydrates	0.533	4.5	7.75	Not significant
V1797	22	42	48	51	22	35	43	32	Endo-1,4-beta-xylanase A precursor (EC 3.2.1.8)	Sugar_utilization_in_Thermotogales	UnclassifiedCarbohydrates	Carbohydrates	0.4	40.75	33	Not significant
V1800	1	0	1	1	0	0	1	0	Endo-mannanase (EC 3.2.1.78)	Sugar_utilization_in_Thermotogales	UnclassifiedCarbohydrates	Carbohydrates	0.512	0.75	0.25	Not significant
V2381	21	7	4	5	19	8	14	23	Glucosamine-6-phosphate deaminase [isomerizing], alternative (EC 3.5.99.6)	Sugar_utilization_in_Thermotogales	UnclassifiedCarbohydrates	Carbohydrates	0.237	9.25	16	Not significant
V2487	219	110	117	80	98	88	134	121	Glycerol kinase (EC 2.7.1.30)	Sugar_utilization_in_Thermotogales	UnclassifiedCarbohydrates	Carbohydrates	0.719	131.5	110.25	Not significant
V2489	6	0	0	0	0	0	0	1	Glycerol uptake operon antiterminator regulatory protein	Sugar_utilization_in_Thermotogales	UnclassifiedCarbohydrates	Carbohydrates	1	1.5	0.25	Not significant
V2497	27	16	32	20	25	31	31	44	Glycerol-3-phosphate dehydrogenase (EC 1.1.5.3)	Sugar_utilization_in_Thermotogales	UnclassifiedCarbohydrates	Carbohydrates	0.213	23.75	32.75	Not significant
V2740	0	3	1	1	6	1	1	2	Hypothetical protein TM0950	Sugar_utilization_in_Thermotogales	UnclassifiedCarbohydrates	Carbohydrates	0.485	1.25	2.5	Not significant
V2858	11	16	13	23	19	34	22	20	Inosose isomerase (EC 5.3.99.-)	Sugar_utilization_in_Thermotogales	UnclassifiedCarbohydrates	Carbohydrates	0.143	15.75	23.75	Not significant
V2894	1	0	2	1	2	1	1	1	Iron-containing alcohol dehydrogenase	Sugar_utilization_in_Thermotogales	UnclassifiedCarbohydrates	Carbohydrates	0.863	1	1.25	Not significant
V2972	46	25	25	13	9	29	26	24	L-arabinose isomerase (EC 5.3.1.4)	Sugar_utilization_in_Thermotogales	UnclassifiedCarbohydrates	Carbohydrates	0.587	27.25	22	Not significant
V3117	0	0	1	1	0	0	0	0	Laminarinase (EC 3.2.1.39)	Sugar_utilization_in_Thermotogales	UnclassifiedCarbohydrates	Carbohydrates	0.419	0.5	0	Not significant
V3261	24	14	29	19	42	23	38	31	Maltodextrin glucosidase (EC 3.2.1.20)	Sugar_utilization_in_Thermotogales	UnclassifiedCarbohydrates	Carbohydrates	0.079	21.5	33.5	Not significant
V3283	64	8	27	15	13	9	19	18	Mannonate dehydratase (EC 4.2.1.8)	Sugar_utilization_in_Thermotogales	UnclassifiedCarbohydrates	Carbohydrates	0.42	28.5	14.75	Not significant
V3501	0	0	0	0	1	0	1	0	Myo-inositol ABC transporter, ATP-binding protein InoK	Sugar_utilization_in_Thermotogales	UnclassifiedCarbohydrates	Carbohydrates	0.419	0	0.5	Not significant
V3931	0	2	1	2	3	1	0	4	PTS system, fructose-specific IIA component (EC 2.7.1.69)	Sugar_utilization_in_Thermotogales	UnclassifiedCarbohydrates	Carbohydrates	0.723	1.25	2	Not significant
V3932	4	0	1	1	4	3	6	6	PTS system, fructose-specific IIB component (EC 2.7.1.69)	Sugar_utilization_in_Thermotogales	UnclassifiedCarbohydrates	Carbohydrates	0.079	1.5	4.75	Not significant
V3933	2	1	1	0	13	1	2	4	PTS system, fructose-specific IIC component (EC 2.7.1.69)	Sugar_utilization_in_Thermotogales	UnclassifiedCarbohydrates	Carbohydrates	0.221	1	5	Not significant
V3968	0	0	0	0	0	3	3	1	Pectate lyase precursor (EC 4.2.2.2)	Sugar_utilization_in_Thermotogales	UnclassifiedCarbohydrates	Carbohydrates	0.147	0	1.75	Not significant
V4391	2	0	0	0	1	1	2	2	Predicted beta-glucoside-regulated ABC transport system, sugar binding component, COG1653	Sugar_utilization_in_Thermotogales	UnclassifiedCarbohydrates	Carbohydrates	0.123	0.5	1.5	Not significant
V4396	3	1	1	0	1	0	0	0	Predicted cellobiose ABC transport system, permease protein 2	Sugar_utilization_in_Thermotogales	UnclassifiedCarbohydrates	Carbohydrates	0.331	1.25	0.25	Not significant
V4397	0	0	0	0	0	0	3	0	Predicted chitobiose ABC transport system II, permease protein 1	Sugar_utilization_in_Thermotogales	UnclassifiedCarbohydrates	Carbohydrates	1	0	0.75	Not significant
V4399	1	2	0	0	0	1	0	0	Predicted chitobiose ABC transport system, permease protein 1	Sugar_utilization_in_Thermotogales	UnclassifiedCarbohydrates	Carbohydrates	0.691	0.75	0.25	Not significant
V4420	0	0	0	0	1	0	2	1	Predicted galactoside ABC transporter, sugar-binding protein	Sugar_utilization_in_Thermotogales	UnclassifiedCarbohydrates	Carbohydrates	0.156	0	1	Not significant
V4426	0	0	0	0	0	1	0	0	Predicted glycosylase, COG2152	Sugar_utilization_in_Thermotogales	UnclassifiedCarbohydrates	Carbohydrates	1	0	0.25	Not significant
V4488	0	0	0	0	0	1	0	0	Predicted trehalose ABC transporter, permease component 2, Archaea-type	Sugar_utilization_in_Thermotogales	UnclassifiedCarbohydrates	Carbohydrates	1	0	0.25	Not significant
V4654	0	4	1	1	0	4	10	4	Pullulanase (EC 3.2.1.41)	Sugar_utilization_in_Thermotogales	UnclassifiedCarbohydrates	Carbohydrates	0.461	1.5	4.5	Not significant
V5051	12	5	9	9	33	17	12	9	Ribose ABC transport system, periplasmic ribose-binding protein RbsB (TC 3.A.1.2.1)	Sugar_utilization_in_Thermotogales	UnclassifiedCarbohydrates	Carbohydrates	0.226	8.75	17.75	Not significant
V5761	1	0	1	0	0	0	0	0	Transcriptional repressor of arabinoside utilization operon, GntR family	Sugar_utilization_in_Thermotogales	UnclassifiedCarbohydrates	Carbohydrates	0.427	0.5	0	Not significant
V6027	12	6	9	25	2	13	0	0	Unknown pentose isomerase TM0951	Sugar_utilization_in_Thermotogales	UnclassifiedCarbohydrates	Carbohydrates	0.133	13	3.75	Not significant
V6028	0	0	0	1	1	0	1	0	Unknown pentose kinase TM0952	Sugar_utilization_in_Thermotogales	UnclassifiedCarbohydrates	Carbohydrates	1	0.25	0.5	Not significant
V6148	0	0	0	0	2	0	2	1	Xylan oligosaccharide ABC transporter, permease component 1	Sugar_utilization_in_Thermotogales	UnclassifiedCarbohydrates	Carbohydrates	0.125	0	1.25	Not significant
V6149	1	0	0	0	0	3	2	2	Xylan oligosaccharide ABC transporter, permease component 2	Sugar_utilization_in_Thermotogales	UnclassifiedCarbohydrates	Carbohydrates	0.139	0.25	1.75	Not significant
V6155	0	0	0	0	2	0	0	1	Xylose ABC transporter, permease component	Sugar_utilization_in_Thermotogales	UnclassifiedCarbohydrates	Carbohydrates	0.403	0	0.75	Not significant
V6158	24	53	27	46	40	41	63	48	Xylose isomerase (EC 5.3.1.5)	Sugar_utilization_in_Thermotogales	UnclassifiedCarbohydrates	Carbohydrates	0.255	37.5	48	Not significant
V6160	0	0	0	0	0	0	1	0	Xylose oligosaccharides ABC transporter, ATP-binding protein 2	Sugar_utilization_in_Thermotogales	UnclassifiedCarbohydrates	Carbohydrates	1	0	0.25	Not significant
V2731	5	5	1	0	0	0	3	0	Hypothetical oxidoreductase YgcW (EC 1.-.-.-)	Uncharacterized_sugar_kinase_cluster_(ygc)	UnclassifiedCarbohydrates	Carbohydrates	0.253	2.75	0.75	Not significant
V4360	1	5	2	2	0	0	1	0	Predicted FAD containing dehydrogenase	Uncharacterized_sugar_kinase_cluster_(ygc)	UnclassifiedCarbohydrates	Carbohydrates	0.07	2.5	0.25	Not significant
V6014	0	1	1	0	0	0	0	0	Uncharacterized sugar kinase YgcE (EC 2.7.1.-)	Uncharacterized_sugar_kinase_cluster_(ygc)	UnclassifiedCarbohydrates	Carbohydrates	0.442	0.5	0	Not significant
V2766	0	0	0	1	0	0	0	0	Hypothetical zinc-type alcohol dehydrogenase-like protein YdjJ	Unknown_carbohydrate_utilization_(_cluster_Ydj_)	UnclassifiedCarbohydrates	Carbohydrates	1	0.25	0	Not significant
V3990	110	59	69	75	105	56	72	64	Peptide methionine sulfoxide reductase MsrB (EC 1.8.4.12)	Unknown_carbohydrate_utilization_(_cluster_Ydj_)	UnclassifiedCarbohydrates	Carbohydrates	0.689	78.25	74.25	Not significant
V4769	4	0	0	1	0	0	0	0	Putative oxidoreductase YeaE, aldo/keto reductase family	Unknown_carbohydrate_utilization_(_cluster_Ydj_)	UnclassifiedCarbohydrates	Carbohydrates	0.41	1.25	0	Not significant
V4820	0	0	0	0	0	0	1	0	Putative transport protein YdjK, MFS superfamily	Unknown_carbohydrate_utilization_(_cluster_Ydj_)	UnclassifiedCarbohydrates	Carbohydrates	1	0	0.25	Not significant
V2225	74	56	32	74	104	57	53	54	Fructose-bisphosphate aldolase class I (EC 4.1.2.13)	Unknown_carbohydrate_utilization_(_cluster_Yeg_)	UnclassifiedCarbohydrates	Carbohydrates	0.572	59	67	Not significant
V4766	0	0	4	2	5	4	0	2	Putative nucleoside transporter YegT	Unknown_carbohydrate_utilization_(_cluster_Yeg_)	UnclassifiedCarbohydrates	Carbohydrates	0.579	1.5	2.75	Not significant
V6013	0	0	0	0	1	0	0	0	Uncharacterized sugar kinase YegV, PfkB family	Unknown_carbohydrate_utilization_(_cluster_Yeg_)	UnclassifiedCarbohydrates	Carbohydrates	1	0	0.25	Not significant
V2767	1	1	1	7	2	0	1	0	Hypothetical zinc-type alcohol dehydrogenase-like protein YphC	Unknown_sugar_utilization_(cluster_yphABCDEFG)	UnclassifiedCarbohydrates	Carbohydrates	0.291	2.5	0.75	Not significant
V2832	0	0	1	0	0	0	0	0	Inner membrane protein YphA	Unknown_sugar_utilization_(cluster_yphABCDEFG)	UnclassifiedCarbohydrates	Carbohydrates	1	0.25	0	Not significant
V4472	0	3	0	0	0	0	0	0	Predicted sugar ABC transport system, ATP-binding protein YphE	Unknown_sugar_utilization_(cluster_yphABCDEFG)	UnclassifiedCarbohydrates	Carbohydrates	1	0.75	0	Not significant
V4473	0	0	0	0	0	0	1	0	Predicted sugar ABC transport system, periplasmic binding protein YphF precursor	Unknown_sugar_utilization_(cluster_yphABCDEFG)	UnclassifiedCarbohydrates	Carbohydrates	1	0	0.25	Not significant
V4474	1	0	0	0	0	0	1	0	Predicted sugar ABC transport system, permease protein YphD	Unknown_sugar_utilization_(cluster_yphABCDEFG)	UnclassifiedCarbohydrates	Carbohydrates	1	0.25	0.25	Not significant
V6006	1	2	5	2	1	3	5	1	Uncharacterized protein YphG, TPR-domain containing	Unknown_sugar_utilization_(cluster_yphABCDEFG)	UnclassifiedCarbohydrates	Carbohydrates	1	2.5	2.5	Not significant
V2743	0	2	3	6	4	1	0	8	Hypothetical protein VC0266 (sugar utilization related?)	VC0266	UnclassifiedCarbohydrates	Carbohydrates	0.946	2.75	3.25	Not significant
V1114	2	12	9	0	1	1	3	2	Cell division initiation protein DivIVA	Bacterial_Cytoskeleton	UnclassifiedCell Division and Cell Cycle	Cell Division and Cell Cycle	0.507	5.75	1.75	Not significant
V1129	0	0	0	0	0	0	2	0	Cell division protein ZipA	Bacterial_Cytoskeleton	UnclassifiedCell Division and Cell Cycle	Cell Division and Cell Cycle	1	0	0.5	Not significant
V1130	2	0	0	2	6	0	0	5	Cell division topological specificity factor MinE	Bacterial_Cytoskeleton	UnclassifiedCell Division and Cell Cycle	Cell Division and Cell Cycle	0.661	1	2.75	Not significant
V1139	0	2	0	0	0	8	0	2	Cell-shape determining protein MreBH	Bacterial_Cytoskeleton	UnclassifiedCell Division and Cell Cycle	Cell Division and Cell Cycle	0.684	0.5	2.5	Not significant
V3978	3	2	1	4	0	0	0	0	Penicillin-binding protein PBP2	Bacterial_Cytoskeleton	UnclassifiedCell Division and Cell Cycle	Cell Division and Cell Cycle	0.029	2.5	0	Low pH indicator
V3463	0	3	4	7	1	11	2	2	MreB-like protein (Mbl protein)	Bacterial_Cytoskeleton	UnclassifiedCell Division and Cell Cycle	Cell Division and Cell Cycle	0.651	3.5	4	Not significant
V5102	110	88	95	57	93	120	92	88	Rod shape-determining protein MreB	Bacterial_Cytoskeleton	UnclassifiedCell Division and Cell Cycle	Cell Division and Cell Cycle	0.455	87.5	98.25	Not significant
V5104	5	6	5	4	0	1	6	5	Rod shape-determining protein MreD	Bacterial_Cytoskeleton	UnclassifiedCell Division and Cell Cycle	Cell Division and Cell Cycle	0.409	5	3	Not significant
V5242	25	15	13	31	13	35	18	8	Septum site-determining protein MinD	Bacterial_Cytoskeleton	UnclassifiedCell Division and Cell Cycle	Cell Division and Cell Cycle	0.782	21	18.5	Not significant
V5386	18	13	15	18	16	22	33	25	Sporulation initiation inhibitor protein Soj	Bacterial_Cytoskeleton	UnclassifiedCell Division and Cell Cycle	Cell Division and Cell Cycle	0.088	16	24	Not significant
V5398	13	16	14	5	8	1	1	6	Stage 0 sporulation protein J	Bacterial_Cytoskeleton	UnclassifiedCell Division and Cell Cycle	Cell Division and Cell Cycle	0.108	12	4	Not significant
V6197	0	0	0	0	0	0	1	2	Z-ring-associated protein ZapA	Bacterial_Cytoskeleton	UnclassifiedCell Division and Cell Cycle	Cell Division and Cell Cycle	0.447	0	0.75	Not significant
V1126	0	1	0	0	0	0	0	0	Cell division protein GpsB, coordinates the switch between cylindrical and septal cell wall synthesis by re-localization of PBP1	Control_of_cell_elongation_-_division_cycle_in_Bacilli	UnclassifiedCell Division and Cell Cycle	Cell Division and Cell Cycle	1	0.25	0	Not significant
V1199	0	0	0	0	1	0	2	0	Chromosome replication initiation protein dnaD	Control_of_cell_elongation_-_division_cycle_in_Bacilli	UnclassifiedCell Division and Cell Cycle	Cell Division and Cell Cycle	0.446	0	0.75	Not significant
V1921	3	2	2	2	0	1	0	1	FIG001721: Predicted N6-adenine-specific DNA methylase	Control_of_cell_elongation_-_division_cycle_in_Bacilli	UnclassifiedCell Division and Cell Cycle	Cell Division and Cell Cycle	0.032	2.25	0.5	Low pH indicator
V4962	0	1	0	0	0	1	0	0	Recombination protein RecU	Control_of_cell_elongation_-_division_cycle_in_Bacilli	UnclassifiedCell Division and Cell Cycle	Cell Division and Cell Cycle	1	0.25	0.25	Not significant
V1202	12	57	21	24	29	30	35	18	Circadian clock protein KaiC	Cyanobacterial_Circadian_Clock	UnclassifiedCell Division and Cell Cycle	Cell Division and Cell Cycle	1	28.5	28	Not significant
V1203	9	11	5	10	8	5	16	9	Circadian input kinase A	Cyanobacterial_Circadian_Clock	UnclassifiedCell Division and Cell Cycle	Cell Division and Cell Cycle	0.936	8.75	9.5	Not significant
V1204	11	1	1	1	5	5	2	2	Circadian oscillation regulator KaiB	Cyanobacterial_Circadian_Clock	UnclassifiedCell Division and Cell Cycle	Cell Division and Cell Cycle	1	3.5	3.5	Not significant
V1205	4	23	19	32	8	10	15	17	Circadian phase modifier	Cyanobacterial_Circadian_Clock	UnclassifiedCell Division and Cell Cycle	Cell Division and Cell Cycle	0.31	19.5	12.5	Not significant
V1214	0	0	0	1	0	0	0	0	Clock-associated two-component sensor histidine kinase SasA	Cyanobacterial_Circadian_Clock	UnclassifiedCell Division and Cell Cycle	Cell Division and Cell Cycle	1	0.25	0	Not significant
V2555	5	0	2	2	0	0	0	1	Group 2 RNA polymerase sigma factor	Cyanobacterial_Circadian_Clock	UnclassifiedCell Division and Cell Cycle	Cell Division and Cell Cycle	0.14	2.25	0.25	Not significant
V3136	0	0	0	1	0	0	0	0	Light dependent period modulator LdpA	Cyanobacterial_Circadian_Clock	UnclassifiedCell Division and Cell Cycle	Cell Division and Cell Cycle	1	0.25	0	Not significant
V3236	0	0	0	0	0	0	0	1	Main regulator of heterocyst differentiation HetR	Heterocyst_formation_in_cyanobacteria	UnclassifiedCell Division and Cell Cycle	Cell Division and Cell Cycle	1	0	0.25	Not significant
V532	0	0	0	0	0	5	0	2	Acyl-CoA thioesterase YciA, involved in membrane biogenesis	Intracellular_septation_in_Enterobacteria	UnclassifiedCell Division and Cell Cycle	Cell Division and Cell Cycle	0.483	0	1.75	Not significant
V2877	0	0	0	0	1	0	0	1	Intracellular septation protein IspA	Intracellular_septation_in_Enterobacteria	UnclassifiedCell Division and Cell Cycle	Cell Division and Cell Cycle	0.42	0	0.5	Not significant
V5168	29	5	9	24	27	17	17	16	SSU ribosomal protein S21p	Macromolecular_synthesis_operon	UnclassifiedCell Division and Cell Cycle	Cell Division and Cell Cycle	0.765	16.75	19.25	Not significant
V5676	13	9	12	22	7	8	10	4	Transamidase GatB domain protein	Macromolecular_synthesis_operon	UnclassifiedCell Division and Cell Cycle	Cell Division and Cell Cycle	0.059	14	7.25	Not significant
V1196	0	0	0	0	0	0	1	0	Chromosome partition protein MukB	MukBEF_Chromosome_Condensation	UnclassifiedCell Division and Cell Cycle	Cell Division and Cell Cycle	1	0	0.25	Not significant
V5212	59	31	41	63	21	22	34	19	Segregation and condensation protein A	Two_cell_division_clusters_relating_to_chromosome_partitioning	UnclassifiedCell Division and Cell Cycle	Cell Division and Cell Cycle	0.054	48.5	24	Not significant
V5296	0	2	0	0	0	0	0	0	Signal recognition particle associated protein	Two_cell_division_clusters_relating_to_chromosome_partitioning	UnclassifiedCell Division and Cell Cycle	Cell Division and Cell Cycle	1	0.5	0	Not significant
V2792	11	11	14	20	13	6	5	25	Inactive homolog of metal-dependent proteases, putative molecular chaperone	YgjD_and_YeaZ	UnclassifiedCell Division and Cell Cycle	Cell Division and Cell Cycle	0.717	14	12.25	Not significant
V6181	80	64	52	67	52	74	82	70	YgjD/Kae1/Qri7 family, required for N6-threonylcarbamoyl adenosine t(6)A37 modification in tRNA	YgjD_and_YeaZ	UnclassifiedCell Division and Cell Cycle	Cell Division and Cell Cycle	0.679	65.75	69.5	Not significant
V597	0	0	0	0	2	0	0	0	Alginate biosynthesis transcriptional activator	Alginate_metabolism	Capsular and extracellular polysacchrides	Cell Wall and Capsule	1	0	0.5	Not significant
V598	0	0	1	0	0	0	0	0	Alginate lyase precursor (EC 4.2.2.3)	Alginate_metabolism	Capsular and extracellular polysacchrides	Cell Wall and Capsule	1	0.25	0	Not significant
V3289	29	36	31	28	17	16	14	23	Mannose-6-phosphate isomerase (EC 5.3.1.8)	Alginate_metabolism	Capsular and extracellular polysacchrides	Cell Wall and Capsule	0.024	31	17.5	Low pH indicator
V2259	20	7	10	8	10	16	17	6	GDP-mannose 6-dehydrogenase (EC 1.1.1.132)	Alginate_metabolism	Capsular and extracellular polysacchrides	Cell Wall and Capsule	0.92	11.25	12.25	Not significant
V2630	2	7	9	15	13	7	7	14	Hexuronate transporter	Alginate_metabolism	Capsular and extracellular polysacchrides	Cell Wall and Capsule	0.653	8.25	10.25	Not significant
V3969	1	0	11	4	2	0	2	1	Pectin degradation protein KdgF	Alginate_metabolism	Capsular and extracellular polysacchrides	Cell Wall and Capsule	0.522	4	1.25	Not significant
V4533	35	37	49	48	38	40	40	31	Probable poly(beta-D-mannuronate) O-acetylase (EC 2.3.1.-)	Alginate_metabolism	Capsular and extracellular polysacchrides	Cell Wall and Capsule	0.269	42.25	37.25	Not significant
V4937	7	1	5	3	2	2	6	1	RNA polymerase sigma-H factor AlgT	Alginate_metabolism	Capsular and extracellular polysacchrides	Cell Wall and Capsule	0.611	4	2.75	Not significant
V1484	65	62	65	39	14	25	20	16	D,D-heptose 7-phosphate kinase	Capsular_heptose_biosynthesis	Capsular and extracellular polysacchrides	Cell Wall and Capsule	0.037	57.75	18.75	Low pH indicator
V1519	7	11	5	9	3	5	10	6	D-glycero-D-manno-heptose 1-phosphate guanosyltransferase	Capsular_heptose_biosynthesis	Capsular and extracellular polysacchrides	Cell Wall and Capsule	0.391	8	6	Not significant
V4179	30	22	32	32	12	12	13	16	Phosphoheptose isomerase 1 (EC 5.3.1.-)	Capsular_heptose_biosynthesis	Capsular and extracellular polysacchrides	Cell Wall and Capsule	0.028	29	13.25	Low pH indicator
V2257	6	15	11	6	12	13	7	4	GDP-L-fucose synthetase (EC 1.1.1.271)	Capsular_heptose_biosynthesis	Capsular and extracellular polysacchrides	Cell Wall and Capsule	0.912	9.5	9	Not significant
V4180	0	2	4	1	1	2	0	1	Phosphoheptose isomerase 2 (EC 5.3.1.-)	Capsular_heptose_biosynthesis	Capsular and extracellular polysacchrides	Cell Wall and Capsule	0.76	1.75	1	Not significant
V1039	4	0	2	8	0	1	0	2	Capsular polysaccharide ABC transporter, ATP-binding protein KpsT	Capsular_Polysaccharide_(CPS)_of_Campylobacter	Capsular and extracellular polysacchrides	Cell Wall and Capsule	0.31	3.5	0.75	Not significant
V1040	0	0	0	1	0	0	0	0	Capsular polysaccharide ABC transporter, permease protein KpsM	Capsular_Polysaccharide_(CPS)_of_Campylobacter	Capsular and extracellular polysacchrides	Cell Wall and Capsule	1	0.25	0	Not significant
V1047	0	2	0	0	0	0	0	0	Capsular polysaccharide export system periplasmic protein KpsD	Capsular_Polysaccharide_(CPS)_of_Campylobacter	Capsular and extracellular polysacchrides	Cell Wall and Capsule	1	0.5	0	Not significant
V1049	0	1	0	0	0	0	0	0	Capsular polysaccharide export system protein KpsF	Capsular_Polysaccharide_(CPS)_of_Campylobacter	Capsular and extracellular polysacchrides	Cell Wall and Capsule	1	0.25	0	Not significant
V1042	3	3	1	6	0	1	0	2	Capsular polysaccharide biosynthesis protein CapD	Capsular_Polysaccharides_Biosynthesis_and_Assembly	Capsular and extracellular polysacchrides	Cell Wall and Capsule	0.089	3.25	0.75	Not significant
V1045	1	6	1	0	0	0	1	1	Capsular polysaccharide biosynthesis/export periplasmic protein WcbC	Capsular_Polysaccharides_Biosynthesis_and_Assembly	Capsular and extracellular polysacchrides	Cell Wall and Capsule	0.646	2	0.5	Not significant
V1046	0	0	0	0	1	0	0	0	Capsular polysaccharide export system inner membrane protein KpsE	Capsular_Polysaccharides_Biosynthesis_and_Assembly	Capsular and extracellular polysacchrides	Cell Wall and Capsule	1	0	0.25	Not significant
V1050	0	1	0	1	0	0	0	0	Capsular polysaccharide export system protein KpsS	Capsular_Polysaccharides_Biosynthesis_and_Assembly	Capsular and extracellular polysacchrides	Cell Wall and Capsule	0.445	0.5	0	Not significant
V1051	0	0	0	1	1	0	1	2	Capsular polysaccharide glycosyltransferase biosynthesis protein WcbB	Capsular_Polysaccharides_Biosynthesis_and_Assembly	Capsular and extracellular polysacchrides	Cell Wall and Capsule	0.371	0.25	1	Not significant
V2544	0	0	0	0	0	1	0	0	Glycosyl transferase, group 1 family protein (EC 2.4.1.-)	Capsular_Polysaccharides_Biosynthesis_and_Assembly	Capsular and extracellular polysacchrides	Cell Wall and Capsule	1	0	0.25	Not significant
V3178	2	0	0	0	1	2	3	1	Low molecular weight protein-tyrosine-phosphatase Wzb (EC 3.1.3.48)	Capsular_Polysaccharides_Biosynthesis_and_Assembly	Capsular and extracellular polysacchrides	Cell Wall and Capsule	0.116	0.5	1.75	Not significant
V3814	1	0	0	0	0	0	0	0	O-antigen flippase Wzx	Capsular_Polysaccharides_Biosynthesis_and_Assembly	Capsular and extracellular polysacchrides	Cell Wall and Capsule	1	0.25	0	Not significant
V3898	2	17	3	10	13	5	5	11	Oxidoreductase, short-chain dehydrogenase/reductase family (EC 1.1.1.-)	Capsular_Polysaccharides_Biosynthesis_and_Assembly	Capsular and extracellular polysacchrides	Cell Wall and Capsule	0.97	8	8.5	Not significant
V5903	7	5	23	5	9	7	3	1	Tyrosine-protein kinase Wzc (EC 2.7.10.2)	Capsular_Polysaccharides_Biosynthesis_and_Assembly	Capsular and extracellular polysacchrides	Cell Wall and Capsule	0.47	10	5	Not significant
V3509	5	5	1	2	0	7	3	9	N-Acetylneuraminate cytidylyltransferase (EC 2.7.7.43)	CMP-N-acetylneuraminate_Biosynthesis	Capsular and extracellular polysacchrides	Cell Wall and Capsule	0.97	3.25	4.75	Not significant
V3537	19	25	39	22	25	10	19	11	N-acetylneuraminate synthase (EC 2.5.1.56)	CMP-N-acetylneuraminate_Biosynthesis	Capsular and extracellular polysacchrides	Cell Wall and Capsule	0.181	26.25	16.25	Not significant
V1287	0	0	0	0	1	1	0	0	Colanic acid biosynthesis acetyltransferase WcaF (EC 2.3.1.-)	Colanic_acid_biosynthesis	Capsular and extracellular polysacchrides	Cell Wall and Capsule	0.413	0	0.5	Not significant
V1288	1	1	0	0	0	1	0	0	Colanic acid biosynthesis glycosyl transferase WcaA	Colanic_acid_biosynthesis	Capsular and extracellular polysacchrides	Cell Wall and Capsule	1	0.5	0.25	Not significant
V1289	0	0	0	1	2	0	2	1	Colanic acid biosynthesis glycosyl transferase WcaE	Colanic_acid_biosynthesis	Capsular and extracellular polysacchrides	Cell Wall and Capsule	0.25	0.25	1.25	Not significant
V1291	3	0	0	2	2	2	1	2	Colanic acid biosynthsis UDP-glucose lipid carrier transferase WcaJ	Colanic_acid_biosynthesis	Capsular and extracellular polysacchrides	Cell Wall and Capsule	0.414	1.25	1.75	Not significant
V1292	0	4	0	2	0	0	0	0	Colanic acid biosysnthesis glycosyl transferase WcaI	Colanic_acid_biosynthesis	Capsular and extracellular polysacchrides	Cell Wall and Capsule	0.41	1.5	0	Not significant
V1290	0	0	0	0	2	2	2	1	Colanic acid biosynthesis glycosyl transferase WcaL	Colanic_acid_biosynthesis	Capsular and extracellular polysacchrides	Cell Wall and Capsule	0.023	0	1.75	High pH indicator
V2258	5	8	4	4	11	4	3	8	GDP-mannose 4,6-dehydratase (EC 4.2.1.47)	Colanic_acid_biosynthesis	Capsular and extracellular polysacchrides	Cell Wall and Capsule	0.713	5.25	6.5	Not significant
V3161	0	0	0	5	3	5	2	3	Lipopolysaccharide biosynthesis protein WzxC	Colanic_acid_biosynthesis	Capsular and extracellular polysacchrides	Cell Wall and Capsule	0.133	1.25	3.25	Not significant
V4298	0	0	0	1	0	0	0	0	Polysaccharide export lipoprotein Wza	Colanic_acid_biosynthesis	Capsular and extracellular polysacchrides	Cell Wall and Capsule	1	0.25	0	Not significant
V2392	49	35	20	21	62	63	31	32	Glucose-1-phosphate cytidylyltransferase (EC 2.7.7.33)	dTDP-rhamnose_synthesis	Capsular and extracellular polysacchrides	Cell Wall and Capsule	0.221	31.25	47	Not significant
V6275	19	33	27	37	61	31	16	36	dTDP-4-dehydrorhamnose 3,5-epimerase (EC 5.1.3.13)	dTDP-rhamnose_synthesis	Capsular and extracellular polysacchrides	Cell Wall and Capsule	0.637	29	36	Not significant
V6277	7	15	8	5	6	11	11	8	dTDP-Rha:A-D-GlcNAc-diphosphoryl polyprenol, A-3-L-rhamnosyl transferase WbbL	dTDP-rhamnose_synthesis	Capsular and extracellular polysacchrides	Cell Wall and Capsule	1	8.75	9	Not significant
V1063	0	0	0	1	0	0	2	0	Capsular polysaccharide synthesis enzyme CpsC, polysaccharide export	Exopolysaccharide_Biosynthesis	Capsular and extracellular polysacchrides	Cell Wall and Capsule	1	0.25	0.5	Not significant
V1064	5	1	6	1	2	0	0	0	Capsular polysaccharide synthesis enzyme CpsD, exopolysaccharide synthesis	Exopolysaccharide_Biosynthesis	Capsular and extracellular polysacchrides	Cell Wall and Capsule	0.093	3.25	0.5	Not significant
V3281	5	7	6	10	0	2	4	0	Manganese-dependent protein-tyrosine phosphatase (EC 3.1.3.48)	Exopolysaccharide_Biosynthesis	Capsular and extracellular polysacchrides	Cell Wall and Capsule	0.027	7	1.5	Low pH indicator
V1892	1	1	2	1	8	1	4	1	Exopolysaccharide biosynthesis glycosyltransferase EpsF (EC 2.4.1.-)	Exopolysaccharide_Biosynthesis	Capsular and extracellular polysacchrides	Cell Wall and Capsule	0.422	1.25	3.5	Not significant
V2543	5	8	13	11	6	13	7	2	Glycosyl transferase, group 1 family protein	Exopolysaccharide_Biosynthesis	Capsular and extracellular polysacchrides	Cell Wall and Capsule	0.546	9.25	7	Not significant
V2545	40	60	49	76	28	39	41	33	Glycosyl transferase, group 2 family protein	Exopolysaccharide_Biosynthesis	Capsular and extracellular polysacchrides	Cell Wall and Capsule	0.071	56.25	35.25	Not significant
V6019	32	19	46	24	16	18	20	28	Undecaprenyl-phosphate galactosephosphotransferase (EC 2.7.8.6)	Exopolysaccharide_Biosynthesis	Capsular and extracellular polysacchrides	Cell Wall and Capsule	0.219	30.25	20.5	Not significant
V1043	0	0	0	0	0	1	0	0	Capsular polysaccharide biosynthesis protein Cps4E	Extracellular_Polysaccharide_Biosynthesis_of_Streptococci	Capsular and extracellular polysacchrides	Cell Wall and Capsule	1	0	0.25	Not significant
V4293	0	0	0	0	2	0	0	0	Polysaccharide biosynthesis glycosyl transferase CpsJ	Extracellular_Polysaccharide_Biosynthesis_of_Streptococci	Capsular and extracellular polysacchrides	Cell Wall and Capsule	1	0	0.5	Not significant
V5904	1	1	1	0	0	3	0	1	Tyrosine-protein kinase transmembrane modulator EpsC	Extracellular_Polysaccharide_Biosynthesis_of_Streptococci	Capsular and extracellular polysacchrides	Cell Wall and Capsule	1	0.75	1	Not significant
V5905	0	0	2	2	0	0	0	0	Tyrosine-protein phosphatase CpsB (EC 3.1.3.48)	Extracellular_Polysaccharide_Biosynthesis_of_Streptococci	Capsular and extracellular polysacchrides	Cell Wall and Capsule	0.417	1	0	Not significant
V812	0	1	0	0	0	0	0	0	Bacillosamine/Legionaminic acid biosynthesis N-acetyltrasferase PglD (PseH and NeuD homolog)	Legionaminic_Acid_Biosynthesis	Capsular and extracellular polysacchrides	Cell Wall and Capsule	1	0.25	0	Not significant
V813	1	0	2	2	0	0	4	0	Bacillosamine/Legionaminic acid biosynthesis aminotransferase PglE	Legionaminic_Acid_Biosynthesis	Capsular and extracellular polysacchrides	Cell Wall and Capsule	0.469	1.25	1	Not significant
V3129	3	3	2	4	0	1	0	0	Legionaminic acid synthase (EC 2.5.1.56)	Legionaminic_Acid_Biosynthesis	Capsular and extracellular polysacchrides	Cell Wall and Capsule	0.027	3	0.25	Low pH indicator
V3127	0	0	0	0	0	1	0	1	Legionaminic acid biosynthesis protein PtmG	Legionaminic_Acid_Biosynthesis	Capsular and extracellular polysacchrides	Cell Wall and Capsule	0.414	0	0.5	Not significant
V3128	0	0	0	0	0	1	2	0	Legionaminic acid cytidylyltransferase (EC 2.7.7.43)	Legionaminic_Acid_Biosynthesis	Capsular and extracellular polysacchrides	Cell Wall and Capsule	0.445	0	0.75	Not significant
V5913	5	1	2	0	0	4	1	0	UDP-Bac2Ac4Ac hydrolyzing 2-epimerase NeuC homolog	Legionaminic_Acid_Biosynthesis	Capsular and extracellular polysacchrides	Cell Wall and Capsule	0.568	2	1.25	Not significant
V4887	17	19	20	7	0	0	0	5	Pyruvate phosphate dikinase	O-Methyl_Phosphoramidate_Capsule_Modification_in_Campylobacter	Capsular and extracellular polysacchrides	Cell Wall and Capsule	0.021	15.75	1.25	Low pH indicator
V4810	1	0	0	2	0	0	0	0	Putative sugar nucleotidyltransferase	O-Methyl_Phosphoramidate_Capsule_Modification_in_Campylobacter	Capsular and extracellular polysacchrides	Cell Wall and Capsule	0.455	0.75	0	Not significant
V1185	0	0	2	0	2	0	0	0	Cholinephosphate cytidylyltransferase (EC 2.7.7.15)	Phosphorylcholine_incorporation_in_LPS	Capsular and extracellular polysacchrides	Cell Wall and Capsule	1	0.5	0.5	Not significant
V3162	2	0	0	0	0	0	0	1	Lipopolysaccharide cholinephosphotransferase LicD1 (EC 2.7.8.-)	Phosphorylcholine_incorporation_in_LPS	Capsular and extracellular polysacchrides	Cell Wall and Capsule	1	0.5	0.25	Not significant
V3995	4	1	1	2	2	0	1	1	Peptidoglycan N-acetylglucosamine deacetylase (EC 3.5.1.-)	Polysaccharide_deacetylases	Capsular and extracellular polysacchrides	Cell Wall and Capsule	0.475	2	1	Not significant
V4296	60	15	24	26	41	43	33	32	Polysaccharide deacetylase	Polysaccharide_deacetylases	Capsular and extracellular polysacchrides	Cell Wall and Capsule	0.644	31.25	37.25	Not significant
V937	2	0	1	0	0	0	0	1	C4 aminotransferase specific for PseB product (PseC, second step of pseudaminic acid biosynthesis)	Pseudaminic_Acid_Biosynthesis	Capsular and extracellular polysacchrides	Cell Wall and Capsule	0.742	0.75	0.25	Not significant
V4645	2	0	0	0	0	0	1	0	Pseudaminic acid biosynthesis protein PseA, possible Pse5Ac7Ac acetamidino synthase	Pseudaminic_Acid_Biosynthesis	Capsular and extracellular polysacchrides	Cell Wall and Capsule	1	0.5	0.25	Not significant
V4646	0	1	2	2	0	0	1	4	Pseudaminic acid cytidylyltransferase (EC 2.7.7.43)	Pseudaminic_Acid_Biosynthesis	Capsular and extracellular polysacchrides	Cell Wall and Capsule	0.831	1.25	1.25	Not significant
V4647	1	3	2	4	4	5	2	2	Pseudaminic acid synthase (EC 4.1.3.-)	Pseudaminic_Acid_Biosynthesis	Capsular and extracellular polysacchrides	Cell Wall and Capsule	0.641	2.5	3.25	Not significant
V5914	1	4	2	3	1	0	3	3	UDP-GlcNAc-specific C4,6 dehydratase/C5 epimerase (PseB, first step of pseudaminic acid biosynthesis)	Pseudaminic_Acid_Biosynthesis	Capsular and extracellular polysacchrides	Cell Wall and Capsule	0.566	2.5	1.75	Not significant
V627	2	1	8	4	2	12	6	6	Alpha-D-GlcNAc alpha-1,2-L-rhamnosyltransferase (EC 2.4.1.-)	Rhamnose_containing_glycans	Capsular and extracellular polysacchrides	Cell Wall and Capsule	0.41	3.75	6.5	Not significant
V628	2	0	5	1	1	0	3	1	Alpha-L-Rha alpha-1,2-L-rhamnosyltransferase/alpha-L-Rha alpha-1,3-L- rhamnosyltransferase (EC 2.4.1.-)	Rhamnose_containing_glycans	Capsular and extracellular polysacchrides	Cell Wall and Capsule	0.799	2	1.25	Not significant
V629	2	0	2	2	2	1	1	0	Alpha-L-Rha alpha-1,3-L-rhamnosyltransferase (EC 2.4.1.-)	Rhamnose_containing_glycans	Capsular and extracellular polysacchrides	Cell Wall and Capsule	0.654	1.5	1	Not significant
V1044	0	0	0	0	0	0	0	1	Capsular polysaccharide biosynthesis/export periplasmic protein WcbA	Rhamnose_containing_glycans	Capsular and extracellular polysacchrides	Cell Wall and Capsule	1	0	0.25	Not significant
V1048	0	0	0	0	0	0	1	0	Capsular polysaccharide export system protein KpsC	Rhamnose_containing_glycans	Capsular and extracellular polysacchrides	Cell Wall and Capsule	1	0	0.25	Not significant
V6276	20	27	23	20	35	38	41	28	dTDP-4-dehydrorhamnose reductase (EC 1.1.1.133)	Rhamnose_containing_glycans	Capsular and extracellular polysacchrides	Cell Wall and Capsule	0.029	22.5	35.5	High pH indicator
V2393	51	64	59	88	78	73	87	78	Glucose-1-phosphate thymidylyltransferase (EC 2.7.7.24)	Rhamnose_containing_glycans	Capsular and extracellular polysacchrides	Cell Wall and Capsule	0.195	65.5	79	Not significant
V2496	0	0	2	0	1	4	5	6	Glycerol-3-phosphate cytidylyltransferase (EC 2.7.7.39)	Rhamnose_containing_glycans	Capsular and extracellular polysacchrides	Cell Wall and Capsule	0.054	0.5	4	Not significant
V2627	0	0	1	0	2	0	0	1	Heteropolysaccharide repeat unit export protein	Rhamnose_containing_glycans	Capsular and extracellular polysacchrides	Cell Wall and Capsule	0.706	0.25	0.75	Not significant
V6255	4	13	6	5	28	7	9	9	capsular polysaccharide biosynthesis protein	Rhamnose_containing_glycans	Capsular and extracellular polysacchrides	Cell Wall and Capsule	0.33	7	13.25	Not significant
V6278	203	162	148	186	159	193	178	163	dTDP-glucose 4,6-dehydratase (EC 4.2.1.46)	Rhamnose_containing_glycans	Capsular and extracellular polysacchrides	Cell Wall and Capsule	0.966	174.75	173.25	Not significant
V1052	1	0	0	0	0	0	0	0	Capsular polysaccharide synthesis enzyme Cap5B	Serotype_determining_Capsular_polysaccharide_biosynthesis_in_Staphylococcus	Capsular and extracellular polysacchrides	Cell Wall and Capsule	1	0.25	0	Not significant
V1053	0	0	0	0	0	2	0	0	Capsular polysaccharide synthesis enzyme Cap5E	Serotype_determining_Capsular_polysaccharide_biosynthesis_in_Staphylococcus	Capsular and extracellular polysacchrides	Cell Wall and Capsule	1	0	0.5	Not significant
V1054	0	0	0	0	0	1	0	0	Capsular polysaccharide synthesis enzyme Cap5F	Serotype_determining_Capsular_polysaccharide_biosynthesis_in_Staphylococcus	Capsular and extracellular polysacchrides	Cell Wall and Capsule	1	0	0.25	Not significant
V1055	0	0	1	0	0	0	0	1	Capsular polysaccharide synthesis enzyme Cap5G	Serotype_determining_Capsular_polysaccharide_biosynthesis_in_Staphylococcus	Capsular and extracellular polysacchrides	Cell Wall and Capsule	1	0.25	0.25	Not significant
V1057	1	0	0	0	0	0	0	0	Capsular polysaccharide synthesis enzyme Cap8C	Serotype_determining_Capsular_polysaccharide_biosynthesis_in_Staphylococcus	Capsular and extracellular polysacchrides	Cell Wall and Capsule	1	0.25	0	Not significant
V1058	1	3	1	4	0	1	0	0	Capsular polysaccharide synthesis enzyme Cap8D	Serotype_determining_Capsular_polysaccharide_biosynthesis_in_Staphylococcus	Capsular and extracellular polysacchrides	Cell Wall and Capsule	0.089	2.25	0.25	Not significant
V1059	0	1	0	0	0	0	0	0	Capsular polysaccharide synthesis enzyme Cap8G	Serotype_determining_Capsular_polysaccharide_biosynthesis_in_Staphylococcus	Capsular and extracellular polysacchrides	Cell Wall and Capsule	1	0.25	0	Not significant
V1060	0	0	0	0	0	1	0	0	Capsular polysaccharide synthesis enzyme Cap8M	Serotype_determining_Capsular_polysaccharide_biosynthesis_in_Staphylococcus	Capsular and extracellular polysacchrides	Cell Wall and Capsule	1	0	0.25	Not significant
V5557	0	0	2	0	8	22	4	3	TRAP-type transport system, large permease component, predicted N-acetylneuraminate transporter	Sialic_Acid_Metabolism	Capsular and extracellular polysacchrides	Cell Wall and Capsule	0.026	0.5	9.25	High pH indicator
V5720	0	0	0	0	2	4	1	1	Transcriptional regulator NanR	Sialic_Acid_Metabolism	Capsular and extracellular polysacchrides	Cell Wall and Capsule	0.03	0	2	High pH indicator
V2379	41	42	19	49	28	32	24	29	Glucosamine-1-phosphate N-acetyltransferase (EC 2.3.1.157)	Sialic_Acid_Metabolism	Capsular and extracellular polysacchrides	Cell Wall and Capsule	0.231	37.75	28.25	Not significant
V2380	11	15	18	21	15	23	41	39	Glucosamine-6-phosphate deaminase (EC 3.5.99.6)	Sialic_Acid_Metabolism	Capsular and extracellular polysacchrides	Cell Wall and Capsule	0.15	16.25	29.5	Not significant
V3525	29	14	23	11	22	8	28	17	N-acetylglucosamine-6-phosphate deacetylase (EC 3.5.1.25)	Sialic_Acid_Metabolism	Capsular and extracellular polysacchrides	Cell Wall and Capsule	0.89	19.25	18.75	Not significant
V3529	0	0	0	2	1	0	0	2	N-acetylmannosamine kinase (EC 2.7.1.60)	Sialic_Acid_Metabolism	Capsular and extracellular polysacchrides	Cell Wall and Capsule	1	0.5	0.75	Not significant
V3530	0	0	0	0	0	1	0	0	N-acetylmannosamine-6-phosphate 2-epimerase (EC 5.1.3.9)	Sialic_Acid_Metabolism	Capsular and extracellular polysacchrides	Cell Wall and Capsule	1	0	0.25	Not significant
V3535	1	0	0	1	0	1	0	0	N-acetylneuraminate lyase (EC 4.1.3.3)	Sialic_Acid_Metabolism	Capsular and extracellular polysacchrides	Cell Wall and Capsule	1	0.5	0.25	Not significant
V3536	0	0	0	3	0	0	0	0	N-acetylneuraminate mutarotase	Sialic_Acid_Metabolism	Capsular and extracellular polysacchrides	Cell Wall and Capsule	1	0.75	0	Not significant
V3543	1	5	6	4	2	1	6	3	N-acylglucosamine 2-epimerase (EC 5.1.3.8)	Sialic_Acid_Metabolism	Capsular and extracellular polysacchrides	Cell Wall and Capsule	0.619	4	3	Not significant
V3923	2	0	0	0	11	0	1	2	PTS system, N-acetylglucosamine-specific IIB component (EC 2.7.1.69)	Sialic_Acid_Metabolism	Capsular and extracellular polysacchrides	Cell Wall and Capsule	0.383	0.5	3.5	Not significant
V3924	10	1	1	0	2	0	2	2	PTS system, N-acetylglucosamine-specific IIC component (EC 2.7.1.69)	Sialic_Acid_Metabolism	Capsular and extracellular polysacchrides	Cell Wall and Capsule	0.856	3	1.5	Not significant
V3943	0	0	1	0	1	0	2	1	PTS system, mannose-specific IIA component (EC 2.7.1.69)	Sialic_Acid_Metabolism	Capsular and extracellular polysacchrides	Cell Wall and Capsule	0.394	0.25	1	Not significant
V4169	49	91	81	70	59	75	72	75	Phosphoglucosamine mutase (EC 5.4.2.10)	Sialic_Acid_Metabolism	Capsular and extracellular polysacchrides	Cell Wall and Capsule	0.835	72.75	70.25	Not significant
V4466	15	3	9	2	2	2	3	3	Predicted sialic acid transporter	Sialic_Acid_Metabolism	Capsular and extracellular polysacchrides	Cell Wall and Capsule	0.368	7.25	2.5	Not significant
V5272	4	11	11	19	2	7	3	1	Sialic acid transporter (permease) NanT	Sialic_Acid_Metabolism	Capsular and extracellular polysacchrides	Cell Wall and Capsule	0.056	11.25	3.25	Not significant
V5273	0	0	4	0	0	0	0	1	Sialic acid utilization regulator, RpiR family	Sialic_Acid_Metabolism	Capsular and extracellular polysacchrides	Cell Wall and Capsule	1	1	0.25	Not significant
V5274	10	0	0	0	0	0	0	0	Sialic acid-induced transmembrane protein YjhT(NanM), possible mutarotase	Sialic_Acid_Metabolism	Capsular and extracellular polysacchrides	Cell Wall and Capsule	1	2.5	0	Not significant
V5558	6	2	5	1	4	20	7	4	TRAP-type transport system, periplasmic component, predicted N-acetylneuraminate-binding protein	Sialic_Acid_Metabolism	Capsular and extracellular polysacchrides	Cell Wall and Capsule	0.267	3.5	8.75	Not significant
V5559	4	1	5	2	1	1	2	2	TRAP-type transport system, small permease component, predicted N-acetylneuraminate transporter	Sialic_Acid_Metabolism	Capsular and extracellular polysacchrides	Cell Wall and Capsule	0.371	3	1.5	Not significant
V1038	0	0	0	0	0	0	0	2	CapK protein, putative	Vibrio_Polysaccharide_(VPS)_Biosynthesis	Capsular and extracellular polysacchrides	Cell Wall and Capsule	1	0	0.5	Not significant
V1062	3	0	4	3	1	2	2	1	Capsular polysaccharide synthesis enzyme CpsA, sugar transferase	Vibrio_Polysaccharide_(VPS)_Biosynthesis	Capsular and extracellular polysacchrides	Cell Wall and Capsule	0.876	2.5	1.5	Not significant
V5710	0	0	0	1	0	0	0	0	Transcriptional regulator CdgA	Vibrio_Polysaccharide_(VPS)_Biosynthesis	Capsular and extracellular polysacchrides	Cell Wall and Capsule	1	0.25	0	Not significant
V5724	0	0	0	0	0	1	0	0	Transcriptional regulator VpsT	Vibrio_Polysaccharide_(VPS)_Biosynthesis	Capsular and extracellular polysacchrides	Cell Wall and Capsule	1	0	0.25	Not significant
V5915	6	11	3	8	6	3	5	9	UDP-N-acetyl-D-mannosaminuronate dehydrogenase	Vibrio_Polysaccharide_(VPS)_Biosynthesis	Capsular and extracellular polysacchrides	Cell Wall and Capsule	0.725	7	5.75	Not significant
V6364	0	2	0	0	1	1	5	0	polysaccharide biosynthesis protein, putative	Vibrio_Polysaccharide_(VPS)_Biosynthesis	Capsular and extracellular polysacchrides	Cell Wall and Capsule	0.376	0.5	1.75	Not significant
V6365	0	1	0	1	0	0	0	0	polysaccharide export protein, putative	Vibrio_Polysaccharide_(VPS)_Biosynthesis	Capsular and extracellular polysacchrides	Cell Wall and Capsule	0.408	0.5	0	Not significant
V3872	0	0	0	0	1	0	0	0	Outer membrane protein GumB, involved in the export of xanthan	Xanthan_Exopolysaccharide_Biosynthesis_and_Export	Capsular and extracellular polysacchrides	Cell Wall and Capsule	1	0	0.25	Not significant
V6126	0	0	3	2	1	0	0	0	Xanthan biosynthesis chain length determinant protein GumC	Xanthan_Exopolysaccharide_Biosynthesis_and_Export	Capsular and extracellular polysacchrides	Cell Wall and Capsule	0.423	1.25	0.25	Not significant
V6128	0	1	1	0	0	0	0	0	Xanthan biosynthesis glycosyltransferase GumH	Xanthan_Exopolysaccharide_Biosynthesis_and_Export	Capsular and extracellular polysacchrides	Cell Wall and Capsule	0.427	0.5	0	Not significant
V6129	0	0	0	0	1	0	0	1	Xanthan biosynthesis glycosyltransferase GumI	Xanthan_Exopolysaccharide_Biosynthesis_and_Export	Capsular and extracellular polysacchrides	Cell Wall and Capsule	0.438	0	0.5	Not significant
V6131	1	0	0	0	0	0	3	0	Xanthan biosynthesis oligosaccharidyl-lipid flippase GumJ	Xanthan_Exopolysaccharide_Biosynthesis_and_Export	Capsular and extracellular polysacchrides	Cell Wall and Capsule	1	0.25	0.75	Not significant
V6132	0	0	0	0	3	0	0	0	Xanthan biosynthesis pyruvyltransferase GumL	Xanthan_Exopolysaccharide_Biosynthesis_and_Export	Capsular and extracellular polysacchrides	Cell Wall and Capsule	1	0	0.75	Not significant
V6183	0	0	0	0	1	0	0	0	YjbH outer membrane lipoprotein	YjbEFGH_Locus_Involved_in_Exopolysaccharide_Production	Capsular and extracellular polysacchrides	Cell Wall and Capsule	1	0	0.25	Not significant
V168	0	0	0	0	0	0	0	2	3-OXOACYL-[ACYL-CARRIER-PROTEIN] SYNTHASE III FABH (BETA-KETOACYL-ACP SYNTHASE III) (KAS III)	mycolic_acid_synthesis	Cell wall of Mycobacteria	Cell Wall and Capsule	1	0	0.5	Not significant
V1391	0	23	0	3	11	12	0	1	Cyclopropane-fatty-acyl-phospholipid synthase 1, CmaA1 (EC 2.1.1.79)	mycolic_acid_synthesis	Cell wall of Mycobacteria	Cell Wall and Capsule	0.827	6.5	6	Not significant
V1392	0	5	1	0	2	1	0	0	Cyclopropane-fatty-acyl-phospholipid synthase 2, CmaA2 (EC 2.1.1.79)	mycolic_acid_synthesis	Cell wall of Mycobacteria	Cell Wall and Capsule	1	1.5	0.75	Not significant
V1825	74	58	67	85	72	60	69	75	Enoyl-[acyl-carrier-protein] reductase [NADH] (EC 1.3.1.9)	mycolic_acid_synthesis	Cell wall of Mycobacteria	Cell Wall and Capsule	0.848	71	69	Not significant
V1908	0	2	0	0	0	0	0	1	FATTY-ACID-CoA LIGASE FADD26 (FATTY-ACID-COA SYNTHETASE) (FATTY-ACID-CoA SYNTHASE)	mycolic_acid_synthesis	Cell wall of Mycobacteria	Cell Wall and Capsule	1	0.5	0.25	Not significant
V3223	0	8	0	6	1	1	0	0	METHOXY MYCOLIC ACID SYNTHASE 2 MMAA2 (METHYL MYCOLIC ACID SYNTHASE 2) (MMA2) (HYDROXY MYCOLIC ACID SYNTHASE)	mycolic_acid_synthesis	Cell wall of Mycobacteria	Cell Wall and Capsule	0.555	3.5	0.5	Not significant
V3224	0	8	0	1	2	3	0	0	METHOXY MYCOLIC ACID SYNTHASE 3 MMAA3 (METHYL MYCOLIC ACID SYNTHASE 3) (MMA3) (HYDROXY MYCOLIC ACID SYNTHASE)	mycolic_acid_synthesis	Cell wall of Mycobacteria	Cell Wall and Capsule	1	2.25	1.25	Not significant
V3225	0	3	0	0	0	1	0	2	METHOXY MYCOLIC ACID SYNTHASE 4 MMAA4 (METHYL MYCOLIC ACID SYNTHASE 4) (MMA4) (HYDROXY MYCOLIC ACID SYNTHASE)	mycolic_acid_synthesis	Cell wall of Mycobacteria	Cell Wall and Capsule	1	0.75	0.75	Not significant
V3231	0	3	0	0	4	0	1	0	MYCOLIC ACID SYNTHASE (PcaA/UmaA2) (CYCLOPROPANE SYNTHASE)	mycolic_acid_synthesis	Cell wall of Mycobacteria	Cell Wall and Capsule	0.746	0.75	1.25	Not significant
V3366	0	7	0	0	0	0	0	0	Methoxy mycolic acid synthase 1 MmaA1 (EC 2.1.1.-)	mycolic_acid_synthesis	Cell wall of Mycobacteria	Cell Wall and Capsule	1	1.75	0	Not significant
V3904	2	2	2	8	9	2	4	7	PHENOLPTHIOCEROL SYNTHESIS TYPE-I POLYKETIDE SYNTHASE PPSC	mycolic_acid_synthesis	Cell wall of Mycobacteria	Cell Wall and Capsule	0.375	3.5	5.5	Not significant
V3905	0	9	1	3	7	0	1	1	PHENOLPTHIOCEROL SYNTHESIS TYPE-I POLYKETIDE SYNTHASE PPSD	mycolic_acid_synthesis	Cell wall of Mycobacteria	Cell Wall and Capsule	0.802	3.25	2.25	Not significant
V3906	1	7	0	1	3	5	0	5	PHENOLPTHIOCEROL SYNTHESIS TYPE-I POLYKETIDE SYNTHASE PPSE	mycolic_acid_synthesis	Cell wall of Mycobacteria	Cell Wall and Capsule	0.875	2.25	3.25	Not significant
V3907	0	9	0	0	1	0	1	1	POSSIBLE ACYL-[ACYL-CARRIER PROTEIN] DESATURASE DESA2 (ACYL-[ACP] DESATURASE) (STEAROYL-ACP DESATURASE)	mycolic_acid_synthesis	Cell wall of Mycobacteria	Cell Wall and Capsule	1	2.25	0.75	Not significant
V3908	0	2	1	0	1	0	0	0	POSSIBLE CONSERVED POLYKETIDE SYNTHASE ASSOCIATED PROTEIN PAPA5	mycolic_acid_synthesis	Cell wall of Mycobacteria	Cell Wall and Capsule	0.699	0.75	0.25	Not significant
V3909	8	82	12	15	9	17	23	27	POSSIBLE LINOLEOYL-CoA DESATURASE (DELTA(6)-DESATURASE)	mycolic_acid_synthesis	Cell wall of Mycobacteria	Cell Wall and Capsule	0.911	29.25	19	Not significant
V3910	0	9	0	7	0	1	0	2	POSSIBLE MYCOLIC ACID SYNTHASE UMAA1	mycolic_acid_synthesis	Cell wall of Mycobacteria	Cell Wall and Capsule	0.559	4	0.75	Not significant
V3914	0	3	3	2	0	0	3	5	PROBABLE DAUNORUBICIN-DIM-TRANSPORT ATP-BINDING PROTEIN ABC TRANSPORTER DRRA	mycolic_acid_synthesis	Cell wall of Mycobacteria	Cell Wall and Capsule	1	2	2	Not significant
V3915	0	0	0	0	2	0	1	0	PROBABLE DAUNORUBICIN-DIM-TRANSPORT INTEGRAL MEMBRANE PROTEIN ABC TRANSPORTER DRRB	mycolic_acid_synthesis	Cell wall of Mycobacteria	Cell Wall and Capsule	0.429	0	0.75	Not significant
V3916	1	2	0	1	2	3	3	0	PROBABLE DAUNORUBICIN-DIM-TRANSPORT INTEGRAL MEMBRANE PROTEIN ABC TRANSPORTER DRRC	mycolic_acid_synthesis	Cell wall of Mycobacteria	Cell Wall and Capsule	0.548	1	2	Not significant
V3917	19	18	0	4	3	4	4	1	PROBABLE MULTIFUNCTIONAL MYCOCEROSIC ACID SYNTHASE MEMBRANE-ASSOCIATED MAS	mycolic_acid_synthesis	Cell wall of Mycobacteria	Cell Wall and Capsule	0.388	10.25	3	Not significant
V4087	0	4	3	7	8	7	0	3	Phenolpthiocerol synthesis polyketide synthase ppsA	mycolic_acid_synthesis	Cell wall of Mycobacteria	Cell Wall and Capsule	0.88	3.5	4.5	Not significant
V4088	5	12	0	3	11	7	5	2	Phenolpthiocerol synthesis polyketide synthase ppsB	mycolic_acid_synthesis	Cell wall of Mycobacteria	Cell Wall and Capsule	0.58	5	6.25	Not significant
V4517	0	2	0	2	0	0	0	0	Probable acyl-[acyl-carrier protein] desaturase DESA1 (Acyl-[ACP] desaturase) (Stearoyl-ACP desaturase) (Protein DES) (EC 1.14.19.2)	mycolic_acid_synthesis	Cell wall of Mycobacteria	Cell Wall and Capsule	0.451	1	0	Not significant
V5138	0	2	0	0	0	2	0	0	SECRETED ANTIGEN 85-A FBPA (MYCOLYL TRANSFERASE 85A) (FIBRONECTIN-BINDING PROTEIN A) (ANTIGEN 85 COMPLEX A)	mycolic_acid_synthesis	Cell wall of Mycobacteria	Cell Wall and Capsule	1	0.5	0.5	Not significant
V5139	0	3	0	0	1	0	0	0	SECRETED ANTIGEN 85-B FBPB (85B) (ANTIGEN 85 COMPLEX B) (MYCOLYL TRANSFERASE 85B) (FIBRONECTIN-BINDING PROTEIN B) (EXTRACELLULAR ALPHA-ANTIGEN)	mycolic_acid_synthesis	Cell wall of Mycobacteria	Cell Wall and Capsule	1	0.75	0.25	Not significant
V5140	0	2	0	1	1	2	2	0	SECRETED ANTIGEN 85-C FBPC (85C) (ANTIGEN 85 COMPLEX C) (AG58C) (MYCOLYL TRANSFERASE 85C) (FIBRONECTIN-BINDING PROTEIN C)	mycolic_acid_synthesis	Cell wall of Mycobacteria	Cell Wall and Capsule	0.748	0.75	1.25	Not significant
V6230	98	104	55	20	42	20	36	40	acyl-CoA synthetase	mycolic_acid_synthesis	Cell wall of Mycobacteria	Cell Wall and Capsule	0.239	69.25	34.5	Not significant
V1070	0	0	0	0	0	0	3	1	Carbamoyltransferase in large core OS assembly cluster	Core_Oligosaccharide_Glycosylation_in_Pseudomonas	Gram-Negative cell wall components	Cell Wall and Capsule	0.426	0	1	Not significant
V6233	0	0	0	0	0	0	1	0	alpha-1,6-rhamnosyltransferase	Core_Oligosaccharide_Glycosylation_in_Pseudomonas	Gram-Negative cell wall components	Cell Wall and Capsule	1	0	0.25	Not significant
V2826	0	0	0	0	0	1	0	0	Inner membrane metabolite transport protein YhjE	Inner_membrane_protein_YhjD_and_conserved_cluster_involved_in_LPS_biosynthesis	Gram-Negative cell wall components	Cell Wall and Capsule	1	0	0.25	Not significant
V2831	0	0	0	0	0	0	0	1	Inner membrane protein YhjD	Inner_membrane_protein_YhjD_and_conserved_cluster_involved_in_LPS_biosynthesis	Gram-Negative cell wall components	Cell Wall and Capsule	1	0	0.25	Not significant
V71	37	20	66	42	25	32	32	37	2-Keto-3-deoxy-D-manno-octulosonate-8-phosphate synthase (EC 2.5.1.55)	KDO2-Lipid_A_biosynthesis	Gram-Negative cell wall components	Cell Wall and Capsule	0.486	41.25	31.5	Not significant
V179	15	14	28	30	21	15	28	7	3-deoxy-D-manno-octulosonic-acid transferase (EC 2.-.-.-)	KDO2-Lipid_A_biosynthesis	Gram-Negative cell wall components	Cell Wall and Capsule	0.573	21.75	17.75	Not significant
V180	24	15	18	25	16	11	24	22	3-deoxy-manno-octulosonate cytidylyltransferase (EC 2.7.7.38)	KDO2-Lipid_A_biosynthesis	Gram-Negative cell wall components	Cell Wall and Capsule	0.607	20.5	18.25	Not significant
V533	35	33	36	26	12	9	11	26	Acyl-[acyl-carrier-protein]--UDP-N-acetylglucosamine O-acyltransferase (EC 2.3.1.129)	KDO2-Lipid_A_biosynthesis	Gram-Negative cell wall components	Cell Wall and Capsule	0.05	32.5	14.5	Low pH indicator
V3146	19	10	16	17	5	9	8	9	Lipid A biosynthesis lauroyl acyltransferase (EC 2.3.1.-)	KDO2-Lipid_A_biosynthesis	Gram-Negative cell wall components	Cell Wall and Capsule	0.024	15.5	7.75	Low pH indicator
V3145	0	0	0	0	0	1	2	0	Lipid A biosynthesis (KDO) 2-(lauroyl)-lipid IVA acyltransferase (EC 2.3.1.-)	KDO2-Lipid_A_biosynthesis	Gram-Negative cell wall components	Cell Wall and Capsule	0.441	0	0.75	Not significant
V3151	33	64	50	25	33	51	35	29	Lipid-A-disaccharide synthase (EC 2.4.1.182)	KDO2-Lipid_A_biosynthesis	Gram-Negative cell wall components	Cell Wall and Capsule	0.674	43	37	Not significant
V4427	0	0	2	1	1	2	0	0	Predicted hydrolase of the metallo-beta-lactamase superfamily, clustered with KDO2-Lipid A biosynthesis genes	KDO2-Lipid_A_biosynthesis	Gram-Negative cell wall components	Cell Wall and Capsule	1	0.75	0.75	Not significant
V4607	0	0	0	0	2	0	1	6	Protein of unknown function DUF1009 clustered with KDO2-Lipid A biosynthesis genes	KDO2-Lipid_A_biosynthesis	Gram-Negative cell wall components	Cell Wall and Capsule	0.145	0	2.25	Not significant
V5909	16	8	19	14	18	10	5	7	UDP-2,3-diacylglucosamine hydrolase (EC 3.6.1.-)	KDO2-Lipid_A_biosynthesis	Gram-Negative cell wall components	Cell Wall and Capsule	0.311	14.25	10	Not significant
V5911	17	29	37	28	20	17	21	24	UDP-3-O-[3-hydroxymyristoyl] glucosamine N-acyltransferase (EC 2.3.1.-)	KDO2-Lipid_A_biosynthesis	Gram-Negative cell wall components	Cell Wall and Capsule	0.174	27.75	20.5	Not significant
V2031	1	0	2	0	1	0	0	3	Fe(2+)/alpha-ketoglutarate-dependent dioxygenase LpxO	Lipid_A_modifications	Gram-Negative cell wall components	Cell Wall and Capsule	1	0.75	1	Not significant
V5229	0	0	0	0	1	0	0	1	Sensor protein PhoQ (EC 2.7.13.3)	Lipid_A_modifications	Gram-Negative cell wall components	Cell Wall and Capsule	0.419	0	0.5	Not significant
V5754	1	0	2	0	0	0	0	0	Transcriptional regulatory protein PhoP	Lipid_A_modifications	Gram-Negative cell wall components	Cell Wall and Capsule	0.431	0.75	0	Not significant
V5757	0	0	1	0	0	0	0	1	Transcriptional regulatory protein basR/pmrA	Lipid_A_modifications	Gram-Negative cell wall components	Cell Wall and Capsule	1	0.25	0.25	Not significant
V4279	1	6	2	5	0	0	0	0	Polymyxin resistance protein ArnA_DH, UDP-glucuronic acid decarboxylase (EC 4.1.1.-)	Lipid_A-Ara4N_pathway_(_Polymyxin_resistance_)	Gram-Negative cell wall components	Cell Wall and Capsule	0.031	3.5	0	Low pH indicator
V4282	33	29	36	29	8	6	5	6	Polymyxin resistance protein ArnT, undecaprenyl phosphate-alpha-L-Ara4N transferase	Lipid_A-Ara4N_pathway_(_Polymyxin_resistance_)	Gram-Negative cell wall components	Cell Wall and Capsule	0.039	31.75	6.25	Low pH indicator
V4280	1	1	5	1	0	0	0	2	Polymyxin resistance protein ArnA_FT, UDP-4-amino-4-deoxy-L-arabinose formylase (EC 2.1.2.-)	Lipid_A-Ara4N_pathway_(_Polymyxin_resistance_)	Gram-Negative cell wall components	Cell Wall and Capsule	0.126	2	0.5	Not significant
V4281	14	12	21	14	5	12	3	6	Polymyxin resistance protein ArnC, glycosyl transferase (EC 2.4.-.-)	Lipid_A-Ara4N_pathway_(_Polymyxin_resistance_)	Gram-Negative cell wall components	Cell Wall and Capsule	0.054	15.25	6.5	Not significant
V4283	0	3	3	2	0	0	0	2	Polymyxin resistance protein PmrJ, predicted deacetylase	Lipid_A-Ara4N_pathway_(_Polymyxin_resistance_)	Gram-Negative cell wall components	Cell Wall and Capsule	0.259	2	0.5	Not significant
V4284	4	0	0	0	0	0	0	0	Polymyxin resistance protein PmrL, sucrose-6 phosphate hydrolase	Lipid_A-Ara4N_pathway_(_Polymyxin_resistance_)	Gram-Negative cell wall components	Cell Wall and Capsule	1	1	0	Not significant
V4285	0	2	0	0	0	0	0	0	Polymyxin resistance protein PmrM	Lipid_A-Ara4N_pathway_(_Polymyxin_resistance_)	Gram-Negative cell wall components	Cell Wall and Capsule	1	0.5	0	Not significant
V5912	32	34	30	24	14	30	30	36	UDP-4-amino-4-deoxy-L-arabinose--oxoglutarate aminotransferase (EC 2.6.1.-)	Lipid_A-Ara4N_pathway_(_Polymyxin_resistance_)	Gram-Negative cell wall components	Cell Wall and Capsule	0.786	30	27.5	Not significant
V3867	0	0	0	0	4	1	1	1	Outer membrane lipoprotein SmpA, a component of the essential YaeT outer-membrane protein assembly complex	Lipopolysaccharide_assembly	Gram-Negative cell wall components	Cell Wall and Capsule	0.029	0	1.75	High pH indicator
V3158	5	9	3	7	7	2	3	2	Lipopolysaccharide ABC transporter, ATP-binding protein LptB	Lipopolysaccharide_assembly	Gram-Negative cell wall components	Cell Wall and Capsule	0.272	6	3.5	Not significant
V3166	26	22	52	28	50	33	28	30	Lipoprotein releasing system ATP-binding protein LolD	Lipopolysaccharide_assembly	Gram-Negative cell wall components	Cell Wall and Capsule	0.587	32	35.25	Not significant
V3167	17	12	13	13	18	15	13	11	Lipoprotein releasing system transmembrane protein LolC	Lipopolysaccharide_assembly	Gram-Negative cell wall components	Cell Wall and Capsule	0.881	13.75	14.25	Not significant
V3168	68	13	11	12	4	11	15	8	Lipoprotein releasing system transmembrane protein LolE	Lipopolysaccharide_assembly	Gram-Negative cell wall components	Cell Wall and Capsule	0.263	26	9.5	Not significant
V3868	3	8	9	17	10	3	1	11	Outer membrane lipoprotein carrier protein LolA	Lipopolysaccharide_assembly	Gram-Negative cell wall components	Cell Wall and Capsule	0.595	9.25	6.25	Not significant
V3874	8	4	2	2	7	9	4	0	Outer membrane protein Imp, required for envelope biogenesis	Lipopolysaccharide_assembly	Gram-Negative cell wall components	Cell Wall and Capsule	0.95	4	5	Not significant
V3876	3	0	0	0	2	0	4	0	Outer membrane protein NlpB, lipoprotein component of the protein assembly complex (forms a complex with YaeT, YfiO, and YfgL)	Lipopolysaccharide_assembly	Gram-Negative cell wall components	Cell Wall and Capsule	0.728	0.75	1.5	Not significant
V4520	2	0	1	2	3	1	0	2	Probable component of the lipoprotein assembly complex (forms a complex with YaeT, YfgL, and NlpB)	Lipopolysaccharide_assembly	Gram-Negative cell wall components	Cell Wall and Capsule	1	1.25	1.5	Not significant
V5957	3	0	5	0	12	2	3	0	Uncharacterized ABC transporter, ATP-binding protein YrbF	Lipopolysaccharide_assembly	Gram-Negative cell wall components	Cell Wall and Capsule	0.645	2	4.25	Not significant
V5958	0	1	1	0	3	3	1	1	Uncharacterized ABC transporter, periplasmic component YrbD	Lipopolysaccharide_assembly	Gram-Negative cell wall components	Cell Wall and Capsule	0.157	0.5	2	Not significant
V5959	0	0	4	3	0	2	3	2	Uncharacterized ABC transporter, permease component YrbE	Lipopolysaccharide_assembly	Gram-Negative cell wall components	Cell Wall and Capsule	1	1.75	1.75	Not significant
V1984	4	0	3	4	5	0	1	5	FIG043197: Inositol monophosphatase family protein	Lipopolysaccharide-related_cluster_in_Alphaproteobacteria	Gram-Negative cell wall components	Cell Wall and Capsule	1	2.75	2.75	Not significant
V1989	0	3	0	0	0	0	3	0	FIG062860: Dehydrogenases with different specificities (related to short-chain alcohol dehydrogenases)	Lipopolysaccharide-related_cluster_in_Alphaproteobacteria	Gram-Negative cell wall components	Cell Wall and Capsule	1	0.75	0.75	Not significant
V3148	55	20	46	36	25	22	22	28	Lipid A export ATP-binding/permease protein MsbA (EC 3.6.3.25)	Lipopolysaccharide-related_cluster_in_Alphaproteobacteria	Gram-Negative cell wall components	Cell Wall and Capsule	0.166	39.25	24.25	Not significant
V3491	31	2	2	13	3	14	7	7	Murein endopeptidase	Lipopolysaccharide-related_cluster_in_Alphaproteobacteria	Gram-Negative cell wall components	Cell Wall and Capsule	0.753	12	7.75	Not significant
V4610	5	2	7	11	3	4	3	0	Protein of unknown function DUF374	Lipopolysaccharide-related_cluster_in_Alphaproteobacteria	Gram-Negative cell wall components	Cell Wall and Capsule	0.166	6.25	2.5	Not significant
V5591	5	6	16	24	24	9	13	16	Tetraacyldisaccharide 4'-kinase (EC 2.7.1.130)	Lipopolysaccharide-related_cluster_in_Alphaproteobacteria	Gram-Negative cell wall components	Cell Wall and Capsule	0.692	12.75	15.5	Not significant
V5653	32	21	26	20	22	17	13	15	TldE/PmbA protein, part of proposed TldE/TldD proteolytic complex (PMID 12029038)	Lipopolysaccharide-related_cluster_in_Alphaproteobacteria	Gram-Negative cell wall components	Cell Wall and Capsule	0.082	24.75	16.75	Not significant
V6010	2	0	2	1	2	0	0	2	Uncharacterized protein, Bsl7517 homolog	Lipopolysaccharide-related_cluster_in_Alphaproteobacteria	Gram-Negative cell wall components	Cell Wall and Capsule	1	1.25	1	Not significant
V376	17	13	25	45	10	18	25	18	ADP-heptose synthase (EC 2.7.-.-)	LOS_core_oligosaccharide_biosynthesis	Gram-Negative cell wall components	Cell Wall and Capsule	0.463	25	17.75	Not significant
V854	5	11	6	5	1	3	7	9	Beta-1,3-glucosyltransferase	LOS_core_oligosaccharide_biosynthesis	Gram-Negative cell wall components	Cell Wall and Capsule	0.568	6.75	5	Not significant
V855	0	0	1	5	0	0	0	1	Beta-1,4-galactosyltransferase	LOS_core_oligosaccharide_biosynthesis	Gram-Negative cell wall components	Cell Wall and Capsule	0.715	1.5	0.25	Not significant
V1518	18	7	8	8	4	7	7	8	D-glycero-D-manno-heptose 1,7-bisphosphate phosphatase (EC 3.1.1.-)	LOS_core_oligosaccharide_biosynthesis	Gram-Negative cell wall components	Cell Wall and Capsule	0.284	10.25	6.5	Not significant
V1520	24	26	32	37	15	19	17	21	D-glycero-beta-D-manno-heptose 7-phosphate kinase	LOS_core_oligosaccharide_biosynthesis	Gram-Negative cell wall components	Cell Wall and Capsule	0.033	29.75	18	Low pH indicator
V3164	4	3	5	7	0	2	1	0	Lipopolysaccharide heptosyltransferase III (EC 2.4.1.-)	LOS_core_oligosaccharide_biosynthesis	Gram-Negative cell wall components	Cell Wall and Capsule	0.031	4.75	0.75	Low pH indicator
V2623	0	0	0	1	0	0	0	0	Heptosyltransferase family protein, lipopolysaccharide core biosynthesis	LOS_core_oligosaccharide_biosynthesis	Gram-Negative cell wall components	Cell Wall and Capsule	1	0.25	0	Not significant
V3157	0	1	0	0	0	1	0	0	Lipopolysaccharide 1,2-N-acetylglucosaminetransferase (EC 2.4.1.56)	LOS_core_oligosaccharide_biosynthesis	Gram-Negative cell wall components	Cell Wall and Capsule	1	0.25	0.25	Not significant
V3815	4	0	0	0	0	0	1	0	O-antigen ligase	LOS_core_oligosaccharide_biosynthesis	Gram-Negative cell wall components	Cell Wall and Capsule	1	1	0.25	Not significant
V4825	0	0	0	2	3	0	4	0	Putative two-domain glycosyltransferase	LOS_core_oligosaccharide_biosynthesis	Gram-Negative cell wall components	Cell Wall and Capsule	0.4	0.5	1.75	Not significant
V5931	8	5	15	3	17	14	19	23	UDP-galactopyranose mutase (EC 5.4.99.9)	LOS_core_oligosaccharide_biosynthesis	Gram-Negative cell wall components	Cell Wall and Capsule	0.066	7.75	18.25	Not significant
V5932	0	0	1	0	0	0	0	0	UDP-galactose:(galactosyl) LPS alpha1,2-galactosyltransferase WaaW (EC 2.4.1.-)	LOS_core_oligosaccharide_biosynthesis	Gram-Negative cell wall components	Cell Wall and Capsule	1	0.25	0	Not significant
V5935	0	0	2	1	0	1	1	0	UDP-glucose:(heptosyl) LPS alpha1,3-glucosyltransferase WaaG (EC 2.4.1.-)	LOS_core_oligosaccharide_biosynthesis	Gram-Negative cell wall components	Cell Wall and Capsule	1	0.75	0.5	Not significant
V2860	0	4	0	0	0	0	0	0	Integral membrane protein YfiB	Major_Outer_Membrane_Proteins	Gram-Negative cell wall components	Cell Wall and Capsule	1	1	0	Not significant
V3854	1	1	0	0	0	0	1	0	Osmolarity sensory histidine kinase EnvZ	Major_Outer_Membrane_Proteins	Gram-Negative cell wall components	Cell Wall and Capsule	1	0.5	0.25	Not significant
V3871	11	12	44	21	19	10	2	6	Outer membrane protein A precursor	Major_Outer_Membrane_Proteins	Gram-Negative cell wall components	Cell Wall and Capsule	0.144	22	9.25	Not significant
V3879	0	0	1	1	0	1	0	0	Outer membrane protein W precursor	Major_Outer_Membrane_Proteins	Gram-Negative cell wall components	Cell Wall and Capsule	1	0.5	0.25	Not significant
V5868	1	1	1	0	0	1	2	0	Two-component system response regulator OmpR	Major_Outer_Membrane_Proteins	Gram-Negative cell wall components	Cell Wall and Capsule	1	0.75	0.75	Not significant
V3873	1	4	9	1	0	0	1	3	Outer membrane protein H precursor	Outer_membrane	Gram-Negative cell wall components	Cell Wall and Capsule	0.183	3.75	1	Not significant
V3881	48	64	98	88	61	32	35	30	Outer membrane protein assembly factor YaeT precursor	Outer_membrane	Gram-Negative cell wall components	Cell Wall and Capsule	0.053	74.5	39.5	Not significant
V3288	19	15	29	34	33	32	30	35	Mannose-1-phosphate guanylyltransferase (GDP) (EC 2.7.7.22)	Perosamine_Synthesis_Vibrio	Gram-Negative cell wall components	Cell Wall and Capsule	0.185	24.25	32.5	Not significant
V3812	2	1	3	1	6	0	6	2	O-antigen export system, ATP-binding protein	Perosamine_Synthesis_Vibrio	Gram-Negative cell wall components	Cell Wall and Capsule	0.843	1.75	3.5	Not significant
V3813	26	48	20	42	54	40	22	24	O-antigen export system, permease protein	Perosamine_Synthesis_Vibrio	Gram-Negative cell wall components	Cell Wall and Capsule	0.944	34	35	Not significant
V4185	88	101	117	98	63	108	110	91	Phosphomannomutase (EC 5.4.2.8)	Perosamine_Synthesis_Vibrio	Gram-Negative cell wall components	Cell Wall and Capsule	0.618	101	93	Not significant
V375	10	9	20	19	21	15	10	7	ADP-L-glycero-D-manno-heptose-6-epimerase (EC 5.1.3.20)	Vibrio_Core_Oligosaccharide_Biosynthesis	Gram-Negative cell wall components	Cell Wall and Capsule	0.796	14.5	13.25	Not significant
V377	6	16	15	14	7	8	11	10	ADP-heptose--lipooligosaccharide heptosyltransferase II (EC 2.4.1.-)	Vibrio_Core_Oligosaccharide_Biosynthesis	Gram-Negative cell wall components	Cell Wall and Capsule	0.2	12.75	9	Not significant
V378	0	1	0	0	0	0	0	0	ADP-heptose--lipooligosaccharide heptosyltransferase, putative	Vibrio_Core_Oligosaccharide_Biosynthesis	Gram-Negative cell wall components	Cell Wall and Capsule	1	0.25	0	Not significant
V6525	0	0	0	0	3	1	1	1	transferase, hexapeptide repeat family	Vibrio_Core_Oligosaccharide_Biosynthesis	Gram-Negative cell wall components	Cell Wall and Capsule	0.03	0	1.5	High pH indicator
V3160	0	0	0	1	0	0	0	0	Lipopolysaccharide biosynthesis glycosyltransferase	Vibrio_Core_Oligosaccharide_Biosynthesis	Gram-Negative cell wall components	Cell Wall and Capsule	1	0.25	0	Not significant
V3163	29	5	14	6	3	6	6	1	Lipopolysaccharide heptosyltransferase I (EC 2.4.1.-)	Vibrio_Core_Oligosaccharide_Biosynthesis	Gram-Negative cell wall components	Cell Wall and Capsule	0.171	13.5	4	Not significant
V3295	0	1	0	0	0	0	0	1	Mannosyltransferase OCH1 and related enzymes	Vibrio_Core_Oligosaccharide_Biosynthesis	Gram-Negative cell wall components	Cell Wall and Capsule	1	0.25	0.25	Not significant
V3796	6	1	0	2	6	1	1	2	Nucleoside-diphosphate-sugar pyrophosphorylase involved in lipopolysaccharide biosynthesis/translation initiation factor 2B, gamma/epsilon subunits (eIF-2Bgamma/eIF-2Bepsilon)	Vibrio_Core_Oligosaccharide_Biosynthesis	Gram-Negative cell wall components	Cell Wall and Capsule	0.844	2.25	2.5	Not significant
V2540	2	1	0	0	0	1	2	0	Glycosyl transferase ,group 2 family, anthrose biosynthesis	Anthrose_Biosynthesis	Gram-Positive cell wall components	Cell Wall and Capsule	1	0.75	0.75	Not significant
V3412	0	0	0	0	0	2	0	0	Methyltransferase, anthrose biosynthesis	Anthrose_Biosynthesis	Gram-Positive cell wall components	Cell Wall and Capsule	1	0	0.5	Not significant
V1495	1	2	2	2	0	0	0	0	D-alanyl transfer protein DltB	D-Alanyl_Lipoteichoic_Acid_Biosynthesis	Gram-Positive cell wall components	Cell Wall and Capsule	0.038	1.75	0	Low pH indicator
V3170	0	0	0	0	0	0	1	0	Lipoteichoic acid synthase LtaS Type IIIa	Polyglycerolphosphate_lipoteichoic_acid_biosynthesis	Gram-Positive cell wall components	Cell Wall and Capsule	1	0	0.25	Not significant
V3171	0	1	2	0	0	1	0	1	Lipoteichoic acid synthase LtaS Type Ia	Polyglycerolphosphate_lipoteichoic_acid_biosynthesis	Gram-Positive cell wall components	Cell Wall and Capsule	1	0.75	0.5	Not significant
V1138	0	0	0	0	0	0	0	1	Cell wall surface anchor family protein	Sortase	Gram-Positive cell wall components	Cell Wall and Capsule	1	0	0.25	Not significant
V70	30	25	30	26	11	22	26	23	2-C-methyl-D-erythritol 4-phosphate cytidylyltransferase (EC 2.7.7.60)	Teichoic_and_lipoteichoic_acids_biosynthesis	Gram-Positive cell wall components	Cell Wall and Capsule	0.076	27.75	20.5	Not significant
V944	0	0	0	0	3	0	1	0	CDP-glycerol: N-acetyl-beta-D-mannosaminyl-1,4-N-acetyl-D-glucosaminyldiphosphoundecaprenyl glycerophosphotransferase	Teichoic_and_lipoteichoic_acids_biosynthesis	Gram-Positive cell wall components	Cell Wall and Capsule	0.417	0	1	Not significant
V945	0	0	1	3	1	0	0	1	CDP-glycerol:poly(glycerophosphate) glycerophosphotransferase (EC 2.7.8.12)	Teichoic_and_lipoteichoic_acids_biosynthesis	Gram-Positive cell wall components	Cell Wall and Capsule	1	1	0.5	Not significant
V946	0	0	0	0	0	0	0	1	CDP-ribitol:poly(ribitol phosphate) ribitol phosphotransferase	Teichoic_and_lipoteichoic_acids_biosynthesis	Gram-Positive cell wall components	Cell Wall and Capsule	1	0	0.25	Not significant
V981	0	1	2	0	2	4	0	1	COG1887: Putative glycosyl/glycerophosphate transferases involved in teichoic acid biosynthesis TagF/TagB/EpsJ/RodC	Teichoic_and_lipoteichoic_acids_biosynthesis	Gram-Positive cell wall components	Cell Wall and Capsule	0.583	0.75	1.75	Not significant
V6284	18	10	7	15	0	2	0	2	diglucosyldiacylglycerol synthase (LTA membrane anchor synthesis)	Teichoic_and_lipoteichoic_acids_biosynthesis	Gram-Positive cell wall components	Cell Wall and Capsule	0.033	12.5	1	Low pH indicator
V3531	5	9	7	5	7	2	2	7	N-acetylmannosaminyltransferase (EC 2.4.1.187)	Teichoic_and_lipoteichoic_acids_biosynthesis	Gram-Positive cell wall components	Cell Wall and Capsule	0.326	6.5	4.5	Not significant
V4263	7	9	3	5	3	3	9	4	Poly(glycerol-phosphate) alpha-glucosyltransferase (EC 2.4.1.52)	Teichoic_and_lipoteichoic_acids_biosynthesis	Gram-Positive cell wall components	Cell Wall and Capsule	0.668	6	4.75	Not significant
V4673	0	0	0	0	0	2	0	0	Putative CDP-glycerol:glycerophosphate glycerophosphotransferase (EC 2.7.8.-)	Teichoic_and_lipoteichoic_acids_biosynthesis	Gram-Positive cell wall components	Cell Wall and Capsule	1	0	0.5	Not significant
V4674	0	1	0	0	0	1	2	0	Putative CDP-glycosylpolyol phosphate:glycosylpolyol glycosylpolyolphosphotransferase	Teichoic_and_lipoteichoic_acids_biosynthesis	Gram-Positive cell wall components	Cell Wall and Capsule	0.719	0.25	0.75	Not significant
V4787	0	0	0	0	0	0	1	3	Putative polyribitolphosphotransferase	Teichoic_and_lipoteichoic_acids_biosynthesis	Gram-Positive cell wall components	Cell Wall and Capsule	0.415	0	1	Not significant
V4969	1	0	1	1	2	0	0	3	Regulation of D-alanyl-lipoteichoic acid biosynthesis, DltR	Teichoic_and_lipoteichoic_acids_biosynthesis	Gram-Positive cell wall components	Cell Wall and Capsule	1	0.75	1.25	Not significant
V5581	0	0	1	0	0	0	0	0	Teichoic acid biosynthesis protein	Teichoic_and_lipoteichoic_acids_biosynthesis	Gram-Positive cell wall components	Cell Wall and Capsule	1	0.25	0	Not significant
V5582	10	1	4	4	4	7	3	4	Teichoic acid export ATP-binding protein TagH (EC 3.6.3.40)	Teichoic_and_lipoteichoic_acids_biosynthesis	Gram-Positive cell wall components	Cell Wall and Capsule	1	4.75	4.5	Not significant
V6018	48	43	38	29	27	27	45	37	Undecaprenyl-phosphate N-acetylglucosaminyl 1-phosphate transferase (EC 2.7.8.-)	Teichoic_and_lipoteichoic_acids_biosynthesis	Gram-Positive cell wall components	Cell Wall and Capsule	0.378	39.5	34	Not significant
V4685	1	1	2	6	3	1	5	2	Putative N-acetylgalactosaminyl-diphosphoundecaprenol glucuronosyltransferase	Teichuronic_acid_biosynthesis	Gram-Positive cell wall components	Cell Wall and Capsule	1	2.5	2.75	Not significant
V4816	2	0	0	0	0	0	0	1	Putative teichuronic acid biosynthesis glycosyl transferase TuaC	Teichuronic_acid_biosynthesis	Gram-Positive cell wall components	Cell Wall and Capsule	1	0.5	0.25	Not significant
V4817	0	0	0	0	0	1	0	2	Putative teichuronic acid biosynthesis glycosyl transferase TuaH	Teichuronic_acid_biosynthesis	Gram-Positive cell wall components	Cell Wall and Capsule	0.429	0	0.75	Not significant
V5934	123	82	184	163	131	109	131	108	UDP-glucose dehydrogenase (EC 1.1.1.22)	Teichuronic_acid_biosynthesis	Gram-Positive cell wall components	Cell Wall and Capsule	0.475	138	119.75	Not significant
V852	4	4	11	9	4	6	5	12	Beta N-acetyl-glucosaminidase (EC 3.2.1.52)	Murein_Hydrolases	UnclassifiedCell Wall and Capsule	Cell Wall and Capsule	1	7	6.75	Not significant
V3312	12	3	7	13	8	17	15	3	Membrane-bound lytic murein transglycosylase A precursor (EC 3.2.1.-)	Murein_Hydrolases	UnclassifiedCell Wall and Capsule	Cell Wall and Capsule	0.653	8.75	10.75	Not significant
V3314	13	4	11	15	27	13	12	16	Membrane-bound lytic murein transglycosylase B precursor (EC 3.2.1.-)	Murein_Hydrolases	UnclassifiedCell Wall and Capsule	Cell Wall and Capsule	0.228	10.75	17	Not significant
V3315	0	0	0	2	0	0	0	2	Membrane-bound lytic murein transglycosylase C precursor (EC 3.2.1.-)	Murein_Hydrolases	UnclassifiedCell Wall and Capsule	Cell Wall and Capsule	1	0.5	0.5	Not significant
V3490	3	7	18	9	6	7	17	6	Muramoyltetrapeptide carboxypeptidase (EC 3.4.17.13)	Murein_Hydrolases	UnclassifiedCell Wall and Capsule	Cell Wall and Capsule	1	9.25	9	Not significant
V3533	19	29	34	46	31	28	36	17	N-acetylmuramoyl-L-alanine amidase (EC 3.5.1.28)	Murein_Hydrolases	UnclassifiedCell Wall and Capsule	Cell Wall and Capsule	0.624	32	28	Not significant
V5344	10	15	22	24	12	13	16	17	Soluble lytic murein transglycosylase precursor (EC 3.2.1.-)	Murein_Hydrolases	UnclassifiedCell Wall and Capsule	Cell Wall and Capsule	0.41	17.75	14.5	Not significant
V1491	115	54	71	70	74	66	57	75	D-alanine--D-alanine ligase (EC 6.3.2.4)	Peptidoglycan_Biosynthesis	UnclassifiedCell Wall and Capsule	Cell Wall and Capsule	0.718	77.5	68	Not significant
V2413	11	33	26	30	33	38	45	50	Glutamate racemase (EC 5.1.1.3)	Peptidoglycan_Biosynthesis	UnclassifiedCell Wall and Capsule	Cell Wall and Capsule	0.05	25	41.5	High pH indicator
V3482	156	154	131	172	193	191	204	184	Multimodular transpeptidase-transglycosylase (EC 2.4.1.129) (EC 3.4.-.-)	Peptidoglycan_Biosynthesis	UnclassifiedCell Wall and Capsule	Cell Wall and Capsule	0.037	153.25	193	High pH indicator
V2433	23	14	20	13	12	14	14	15	Glutamine synthetase type II, eukaryotic (EC 6.3.1.2)	Peptidoglycan_Biosynthesis	UnclassifiedCell Wall and Capsule	Cell Wall and Capsule	0.286	17.5	13.75	Not significant
V2434	25	32	21	34	52	44	28	42	Glutamine synthetase type III, GlnN (EC 6.3.1.2)	Peptidoglycan_Biosynthesis	UnclassifiedCell Wall and Capsule	Cell Wall and Capsule	0.076	28	41.5	Not significant
V3313	1	0	0	0	3	2	4	0	Membrane-bound lytic murein transglycosylase B (EC 3.2.1.-)	Peptidoglycan_Biosynthesis	UnclassifiedCell Wall and Capsule	Cell Wall and Capsule	0.158	0.25	2.25	Not significant
V3492	1	0	2	7	3	1	1	2	Murein-DD-endopeptidase (EC 3.4.99.-)	Peptidoglycan_Biosynthesis	UnclassifiedCell Wall and Capsule	Cell Wall and Capsule	1	2.5	1.75	Not significant
V3524	0	1	1	5	8	2	0	1	N-acetylglucosamine-1-phosphate uridyltransferase eukaryotic (EC 2.7.7.23)	Peptidoglycan_Biosynthesis	UnclassifiedCell Wall and Capsule	Cell Wall and Capsule	0.789	1.75	2.75	Not significant
V3979	0	3	3	1	0	6	3	4	Penicillin-insensitive transglycosylase (EC 2.4.2.-) & transpeptidase PBP-1C	Peptidoglycan_Biosynthesis	UnclassifiedCell Wall and Capsule	Cell Wall and Capsule	0.594	1.75	3.25	Not significant
V4149	58	55	65	75	68	76	87	83	Phospho-N-acetylmuramoyl-pentapeptide-transferase (EC 2.7.8.13)	Peptidoglycan_Biosynthesis	UnclassifiedCell Wall and Capsule	Cell Wall and Capsule	0.056	63.25	78.5	Not significant
V4954	28	4	10	18	24	6	10	6	Rare lipoprotein A precursor	Peptidoglycan_Biosynthesis	UnclassifiedCell Wall and Capsule	Cell Wall and Capsule	0.649	15	11.5	Not significant
V5105	19	23	41	17	24	23	19	19	Rod shape-determining protein RodA	Peptidoglycan_Biosynthesis	UnclassifiedCell Wall and Capsule	Cell Wall and Capsule	0.892	25	21.25	Not significant
V5917	69	95	69	81	91	108	135	97	UDP-N-acetylglucosamine 1-carboxyvinyltransferase (EC 2.5.1.7)	Peptidoglycan_Biosynthesis	UnclassifiedCell Wall and Capsule	Cell Wall and Capsule	0.059	78.5	107.75	Not significant
V5923	74	66	70	76	68	55	58	67	UDP-N-acetylmuramate--alanine ligase (EC 6.3.2.8)	Peptidoglycan_Biosynthesis	UnclassifiedCell Wall and Capsule	Cell Wall and Capsule	0.089	71.5	62	Not significant
V1492	12	6	5	5	4	2	10	4	D-alanine--D-alanine ligase A (EC 6.3.2.4)	Peptidoglycan_biosynthesis--gjo	UnclassifiedCell Wall and Capsule	Cell Wall and Capsule	0.437	7	5	Not significant
V1493	1	1	1	0	2	6	8	9	D-alanine--D-alanine ligase B (EC 6.3.2.4)	Peptidoglycan_biosynthesis--gjo	UnclassifiedCell Wall and Capsule	Cell Wall and Capsule	0.034	0.75	6.25	High pH indicator
V5927	3	4	1	0	7	3	7	4	UDP-N-acetylmuramoylalanyl-D-glutamate--L,L-2,6-diaminopimelate ligase	Peptidoglycan_biosynthesis--gjo	UnclassifiedCell Wall and Capsule	Cell Wall and Capsule	0.141	2	5.25	Not significant
V5928	0	3	0	0	0	0	1	0	UDP-N-acetylmuramoylalanyl-D-glutamate--L-lysine ligase (EC 6.3.2.7)	Peptidoglycan_biosynthesis--gjo	UnclassifiedCell Wall and Capsule	Cell Wall and Capsule	1	0.75	0.25	Not significant
V5929	2	0	2	1	0	0	2	2	UDP-N-acetylmuramoylalanyl-D-glutamate--L-ornithine ligase	Peptidoglycan_biosynthesis--gjo	UnclassifiedCell Wall and Capsule	Cell Wall and Capsule	1	1.25	1	Not significant
V2955	0	0	0	0	0	1	0	0	L,D-transpeptidase YcbB	Peptidoglycan_Crosslinking_of_Peptide_Stems	UnclassifiedCell Wall and Capsule	Cell Wall and Capsule	1	0	0.25	Not significant
V2956	3	0	0	0	0	0	0	0	L,D-transpeptidase YnhG	Peptidoglycan_Crosslinking_of_Peptide_Stems	UnclassifiedCell Wall and Capsule	Cell Wall and Capsule	1	0.75	0	Not significant
V3976	0	1	0	1	0	0	0	0	Penicillin-binding protein AmpH	Peptidoglycan_Crosslinking_of_Peptide_Stems	UnclassifiedCell Wall and Capsule	Cell Wall and Capsule	0.419	0.5	0	Not significant
V690	17	3	11	9	6	20	8	9	AmpG permease	Recycling_of_Peptidoglycan_Amino_Acids	UnclassifiedCell Wall and Capsule	Cell Wall and Capsule	0.948	10	10.75	Not significant
V2301	0	0	0	0	0	0	1	0	Gamma-D-Glutamyl-meso-Diaminopimelate Amidase	Recycling_of_Peptidoglycan_Amino_Acids	UnclassifiedCell Wall and Capsule	Cell Wall and Capsule	1	0	0.25	Not significant
V2965	14	10	5	11	13	20	18	12	L-alanine-DL-glutamate epimerase	Recycling_of_Peptidoglycan_Amino_Acids	UnclassifiedCell Wall and Capsule	Cell Wall and Capsule	0.119	10	15.75	Not significant
V5924	7	18	39	20	30	9	17	11	UDP-N-acetylmuramate:L-alanyl-gamma-D-glutamyl-meso-diaminopimelate ligase (EC 6.3.2.-)	Recycling_of_Peptidoglycan_Amino_Acids	UnclassifiedCell Wall and Capsule	Cell Wall and Capsule	0.661	21	16.75	Not significant
V701	22	9	21	52	11	17	14	11	Anhydro-N-acetylmuramic acid kinase (EC 2.7.1.-)	Recycling_of_Peptidoglycan_Amino_Sugars	UnclassifiedCell Wall and Capsule	Cell Wall and Capsule	0.192	26	13.25	Not significant
V6507	0	0	2	2	2	5	2	5	tRNA-dependent lipid II--amino acid ligase	tRNA-dependent_amino_acid_transfers	UnclassifiedCell Wall and Capsule	Cell Wall and Capsule	0.182	1	3.5	Not significant
V2376	0	0	0	0	1	2	4	2	Glucosamine 6-phosphate N-acetyltransferase (EC 2.3.1.4)	UDP-N-acetylmuramate_from_Fructose-6-phosphate_Biosynthesis	UnclassifiedCell Wall and Capsule	Cell Wall and Capsule	0.024	0	2.25	High pH indicator
V3532	7	17	12	23	17	9	10	22	N-acetylmuramic acid 6-phosphate etherase (EC 4.2.-.-)	UDP-N-acetylmuramate_from_Fructose-6-phosphate_Biosynthesis	UnclassifiedCell Wall and Capsule	Cell Wall and Capsule	1	14.75	14.5	Not significant
V4150	6	0	0	0	0	0	0	0	Phosphoacetylglucosamine mutase (EC 5.4.2.3)	UDP-N-acetylmuramate_from_Fructose-6-phosphate_Biosynthesis	UnclassifiedCell Wall and Capsule	Cell Wall and Capsule	1	1.5	0	Not significant
V5916	50	41	49	58	38	54	39	47	UDP-N-acetylenolpyruvoylglucosamine reductase (EC 1.1.1.158)	UDP-N-acetylmuramate_from_Fructose-6-phosphate_Biosynthesis	UnclassifiedCell Wall and Capsule	Cell Wall and Capsule	0.401	49.5	44.5	Not significant
V450	20	37	14	20	7	25	29	25	ATPase YjeE, predicted to have essential role in cell wall biosynthesis	YjeE	UnclassifiedCell Wall and Capsule	Cell Wall and Capsule	0.844	22.75	21.5	Not significant
V940	0	0	0	0	0	3	0	0	CBS domain protein sometimes clustered with YjeE	YjeE	UnclassifiedCell Wall and Capsule	Cell Wall and Capsule	1	0	0.75	Not significant
V994	2	5	9	8	8	11	13	8	COG3178: Predicted phosphotransferase related to Ser/Thr protein kinases	YjeE	UnclassifiedCell Wall and Capsule	Cell Wall and Capsule	0.179	6	10	Not significant
V6186	0	0	0	0	0	0	4	2	YjeF protein, C-terminal domain	YjeE	UnclassifiedCell Wall and Capsule	Cell Wall and Capsule	0.437	0	1.5	Not significant
V6187	55	36	49	40	35	37	58	35	YjeF protein, function unknown	YjeE	UnclassifiedCell Wall and Capsule	Cell Wall and Capsule	0.624	45	41.25	Not significant
V1934	11	6	22	7	16	12	17	7	FIG003492: Threonine dehydrogenase and related Zn-dependent dehydrogenases	CBSS-52598.3.peg.2843	alpha-proteobacterial cluster of hypotheticals	Clustering-based subsystems	0.777	11.5	13	Not significant
V1935	1	26	10	19	14	7	12	10	FIG003603: membrane protein, putative	CBSS-52598.3.peg.2843	alpha-proteobacterial cluster of hypotheticals	Clustering-based subsystems	0.613	14	10.75	Not significant
V1936	0	1	6	5	5	3	4	0	FIG003620: Proteophosphoglycan precursor (Fragment)	CBSS-52598.3.peg.2843	alpha-proteobacterial cluster of hypotheticals	Clustering-based subsystems	1	3	3	Not significant
V1966	3	7	24	22	4	15	21	13	FIG017823: ATPase, MoxR family	CBSS-52598.3.peg.2843	alpha-proteobacterial cluster of hypotheticals	Clustering-based subsystems	0.946	14	13.25	Not significant
V2006	6	3	5	3	3	3	2	6	FIG139612: Possible conserved membrane protein	CBSS-52598.3.peg.2843	alpha-proteobacterial cluster of hypotheticals	Clustering-based subsystems	0.784	4.25	3.5	Not significant
V5194	6	3	9	4	16	24	11	11	STRUCTURAL ELEMENTS; Cell Exterior; surface polysaccharides/antigens	CBSS-258594.1.peg.3339	Biosynthesis of galactoglycans and related lipopolysacharides	Clustering-based subsystems	0.036	5.5	15.5	High pH indicator
V1893	0	0	2	0	0	1	0	0	Exopolysaccharide production protein ExoF precursor	CBSS-258594.1.peg.3339	Biosynthesis of galactoglycans and related lipopolysacharides	Clustering-based subsystems	1	0.5	0.25	Not significant
V1894	1	0	1	1	0	0	0	0	Exopolysaccharide production protein ExoQ	CBSS-258594.1.peg.3339	Biosynthesis of galactoglycans and related lipopolysacharides	Clustering-based subsystems	0.155	0.75	0	Not significant
V1895	2	1	0	0	0	1	4	0	Exopolysaccharide production protein ExoZ	CBSS-258594.1.peg.3339	Biosynthesis of galactoglycans and related lipopolysacharides	Clustering-based subsystems	1	0.75	1.25	Not significant
V2542	59	61	99	77	80	53	105	68	Glycosyl transferase, group 1	CBSS-258594.1.peg.3339	Biosynthesis of galactoglycans and related lipopolysacharides	Clustering-based subsystems	0.854	74	76.5	Not significant
V4742	0	0	0	1	0	0	0	0	Putative glycosyltransferase protein	CBSS-258594.1.peg.3339	Biosynthesis of galactoglycans and related lipopolysacharides	Clustering-based subsystems	1	0.25	0	Not significant
V5211	1	0	0	0	1	1	0	0	Secretion protein, HlyD family	CBSS-258594.1.peg.3339	Biosynthesis of galactoglycans and related lipopolysacharides	Clustering-based subsystems	1	0.25	0.5	Not significant
V6427	2	2	3	3	7	2	2	0	putative glycosyltransferase protein	CBSS-258594.1.peg.3339	Biosynthesis of galactoglycans and related lipopolysacharides	Clustering-based subsystems	0.72	2.5	2.75	Not significant
V714	22	20	19	15	21	15	18	14	Apolipoprotein N-acyltransferase (EC 2.3.1.-)	CBSS-376686.6.peg.291	Biosynthesis of galactoglycans and related lipopolysacharides	Clustering-based subsystems	0.445	19	17	Not significant
V818	3	0	1	4	2	11	10	2	Bacterial sugar transferase	CBSS-376686.6.peg.291	Biosynthesis of galactoglycans and related lipopolysacharides	Clustering-based subsystems	0.239	2	6.25	Not significant
V2541	77	60	85	63	102	88	85	79	Glycosyl transferase, family 2	CBSS-376686.6.peg.291	Biosynthesis of galactoglycans and related lipopolysacharides	Clustering-based subsystems	0.068	71.25	88.5	Not significant
V2547	43	40	40	40	47	46	32	42	Glycosyltransferase (EC 2.4.1.-)	CBSS-376686.6.peg.291	Biosynthesis of galactoglycans and related lipopolysacharides	Clustering-based subsystems	0.875	40.75	41.75	Not significant
V6300	40	81	36	36	56	52	50	21	glycosyl transferase, family 2	CBSS-376686.6.peg.291	Biosynthesis of galactoglycans and related lipopolysacharides	Clustering-based subsystems	0.868	48.25	44.75	Not significant
V4882	14	18	9	11	34	35	44	19	Pyruvate formate-lyase (EC 2.3.1.54)	Beta-lactamase_cluster_in_Streptococcus	Carbohydrates	Clustering-based subsystems	0.03	13	33	High pH indicator
V4959	138	110	85	117	67	92	63	48	RecD-like DNA helicase YrrC	Beta-lactamase_cluster_in_Streptococcus	Carbohydrates	Clustering-based subsystems	0.059	112.5	67.5	Not significant
V6125	0	0	0	0	0	3	1	1	Xaa-Pro dipeptidyl-peptidase (EC 3.4.14.11)	Beta-lactamase_cluster_in_Streptococcus	Carbohydrates	Clustering-based subsystems	0.155	0	1.25	Not significant
V3989	107	106	106	129	122	89	98	93	Peptide methionine sulfoxide reductase MsrA (EC 1.8.4.11)	Cluster_Ytf_and_putative_sugar_transporter	Carbohydrates	Clustering-based subsystems	0.258	112	100.5	Not significant
V3457	0	2	0	0	4	0	0	0	Monooxygenase component A	Predicted_mycobacterial_monooxygenase	Carbohydrates	Clustering-based subsystems	1	0.5	1	Not significant
V3458	0	1	0	1	1	2	3	1	Monooxygenase component C	Predicted_mycobacterial_monooxygenase	Carbohydrates	Clustering-based subsystems	0.153	0.5	1.75	Not significant
V2221	5	7	14	13	12	12	8	6	Fructose-1,6-bisphosphatase, type I (EC 3.1.3.11)	Putative_sugar_ABC_transporter_(ytf_cluster)	Carbohydrates	Clustering-based subsystems	1	9.75	9.5	Not significant
V4806	0	1	0	1	3	4	1	4	Putative sugar ABC transport system, ATP-binding protein YtfR (EC 3.6.3.17)	Putative_sugar_ABC_transporter_(ytf_cluster)	Carbohydrates	Clustering-based subsystems	0.088	0.5	3	Not significant
V4807	1	2	0	1	0	1	0	3	Putative sugar ABC transport system, periplasmic binding protein YtfQ precursor	Putative_sugar_ABC_transporter_(ytf_cluster)	Carbohydrates	Clustering-based subsystems	0.907	1	1	Not significant
V4808	2	0	0	0	4	2	6	2	Putative sugar ABC transport system, permease protein YjfF	Putative_sugar_ABC_transporter_(ytf_cluster)	Carbohydrates	Clustering-based subsystems	0.098	0.5	3.5	Not significant
V4809	4	0	0	1	2	1	1	5	Putative sugar ABC transport system, permease protein YtfT	Putative_sugar_ABC_transporter_(ytf_cluster)	Carbohydrates	Clustering-based subsystems	0.283	1.25	2.25	Not significant
V4244	2	9	15	16	20	19	13	12	Phytoene desaturase (EC 1.14.99.-)	CBSS-320388.3.peg.3759	Carotenoid biosynthesis	Clustering-based subsystems	0.225	10.5	16	Not significant
V4247	34	55	61	44	42	51	42	22	Phytoene synthase (EC 2.5.1.32)	CBSS-320388.3.peg.3759	Carotenoid biosynthesis	Clustering-based subsystems	0.315	48.5	39.25	Not significant
V592	12	24	22	7	14	22	21	23	Aldehyde dehydrogenase in hypothetical Actinobacterial gene cluster	CBSS-262316.1.peg.2929	Catabolism of an unknown compound	Clustering-based subsystems	0.53	16.25	20	Not significant
V674	3	3	1	2	5	0	6	2	Amino acid/metabolite permease in hypothetical Actinobacterial gene cluster	CBSS-262316.1.peg.2929	Catabolism of an unknown compound	Clustering-based subsystems	1	2.25	3.25	Not significant
V984	3	11	6	6	6	16	10	6	COG2071: predicted glutamine amidotransferases in hypothetical Actinobacterial gene cluster	CBSS-262316.1.peg.2929	Catabolism of an unknown compound	Clustering-based subsystems	0.508	6.5	9.5	Not significant
V671	0	0	0	0	1	6	7	6	Amino acid permease in hypothetical Actinobacterial gene cluster	CBSS-262316.1.peg.2929	Catabolism of an unknown compound	Clustering-based subsystems	0.036	0	5	High pH indicator
V5269	18	22	22	10	16	9	20	26	Short-chain dehydrogenase/reductase in hypothetical Actinobacterial gene cluster	CBSS-262316.1.peg.2929	Catabolism of an unknown compound	Clustering-based subsystems	1	18	17.75	Not significant
V5745	0	5	5	1	7	2	3	5	Transcriptional regulator, GntR family, in hypothetical Actinobacterial gene cluster	CBSS-262316.1.peg.2929	Catabolism of an unknown compound	Clustering-based subsystems	0.429	2.75	4.25	Not significant
V5182	86	51	61	42	53	51	78	54	SSU ribosomal protein S4p (S9e)	CBSS-393130.3.peg.794	Cell Division	Clustering-based subsystems	1	60	59	Not significant
V5239	0	3	0	0	1	2	0	0	Septation ring formation regulator EzrA	CBSS-393130.3.peg.794	Cell Division	Clustering-based subsystems	1	0.75	0.75	Not significant
V5611	4	25	14	15	5	6	11	9	Thiamine biosynthesis protein ThiI	CBSS-393130.3.peg.794	Cell Division	Clustering-based subsystems	0.214	14.5	7.75	Not significant
V1116	24	30	20	23	27	23	24	19	Cell division protein FtsA	Cell_Division_Cluster	Cell Division	Clustering-based subsystems	0.796	24.25	23.25	Not significant
V1918	0	0	1	0	0	0	0	0	FIG001583: hypothetical protein, contains S4-like RNA binding domain	Cell_Division_Cluster	Cell Division	Clustering-based subsystems	1	0.25	0	Not significant
V1925	0	6	0	1	0	0	0	0	FIG001960: FtsZ-interacting protein related to cell division	Cell_Division_Cluster	Cell Division	Clustering-based subsystems	0.412	1.75	0	Not significant
V5922	12	29	32	38	50	31	30	37	UDP-N-acetylglucosamine--N-acetylmuramyl-(pentapeptide) pyrophosphoryl-undecaprenol N-acetylglucosamine transferase (EC 2.4.1.227)	Cell_Division_Cluster	Cell Division	Clustering-based subsystems	0.389	27.75	37	Not significant
V6285	2	11	4	5	4	0	2	2	diguanylate cyclase (GGDEF domain) with PAS/PAC sensor	CBSS-323850.3.peg.3142	Chemotaxis, response regulators	Clustering-based subsystems	0.195	5.5	2	Not significant
V1180	0	0	1	0	0	0	0	1	Choline monooxygenase, alpha subunit (EC 1.14.15.7)	CBSS-344610.3.peg.2335	Choline bitartrate degradation, putative	Clustering-based subsystems	1	0.25	0.25	Not significant
V1183	0	0	0	0	0	0	1	3	Choline-glycine betaine transporter	CBSS-344610.3.peg.2335	Choline bitartrate degradation, putative	Clustering-based subsystems	0.402	0	1	Not significant
V1523	13	8	12	13	23	19	7	15	D-malic enzyme (EC 1.1.1.83)	CBSS-344610.3.peg.2335	Choline bitartrate degradation, putative	Clustering-based subsystems	0.242	11.5	16	Not significant
V4308	0	0	0	0	0	3	0	0	Positive regulator of Tartrate dehydrogenase/decarboxylase/D-malic enzyme	CBSS-344610.3.peg.2335	Choline bitartrate degradation, putative	Clustering-based subsystems	1	0	0.75	Not significant
V4724	0	0	0	1	0	0	0	0	Putative dioxygenase, alpha subunit (EC 1.-.-.-)	CBSS-344610.3.peg.2335	Choline bitartrate degradation, putative	Clustering-based subsystems	1	0.25	0	Not significant
V5569	10	1	7	3	9	4	4	1	Tartrate dehydrogenase (EC 1.1.1.93)	CBSS-344610.3.peg.2335	Choline bitartrate degradation, putative	Clustering-based subsystems	0.915	5.25	4.5	Not significant
V4167	80	68	64	59	73	32	54	38	Phosphoglucomutase (EC 5.4.2.2)	SeqA_and_Co-occurring_Genes	Chromosome Replication	Clustering-based subsystems	0.186	67.75	49.25	Not significant
V559	108	61	65	90	109	105	115	87	Adenylosuccinate synthetase (EC 6.3.4.4)	CBSS-262719.3.peg.410	Clustering-based subsystems	Clustering-based subsystems	0.166	81	104	Not significant
V4165	0	2	2	2	0	0	0	0	Phosphoesterase, DHH family protein	CBSS-262719.3.peg.410	Clustering-based subsystems	Clustering-based subsystems	0.148	1.5	0	Not significant
V1704	24	25	28	41	29	51	51	41	Dihydrodipicolinate reductase (EC 1.3.1.26)	CBSS-280355.3.peg.2835	Clustering-based subsystems	Clustering-based subsystems	0.078	29.5	43	Not significant
V1741	83	63	71	66	39	31	63	39	DinG family ATP-dependent helicase YoaA	CBSS-280355.3.peg.2835	Clustering-based subsystems	Clustering-based subsystems	0.065	70.75	43	Not significant
V3172	5	7	5	5	0	2	3	1	Lmbe-related protein	CBSS-280355.3.peg.2835	Clustering-based subsystems	Clustering-based subsystems	0.023	5.5	1.5	Low pH indicator
V3296	2	1	0	0	1	0	0	0	MazG nucleotide pyrophosphohydrolase	CBSS-280355.3.peg.2835	Clustering-based subsystems	Clustering-based subsystems	0.72	0.75	0.25	Not significant
V3395	6	13	2	15	7	5	7	10	Methylglyoxal synthase (EC 4.2.3.3)	CBSS-280355.3.peg.2835	Clustering-based subsystems	Clustering-based subsystems	0.66	9	7.25	Not significant
V3237	8	9	11	4	5	15	21	12	Major facilitator superfamily (MFS) transporter	CBSS-292415.3.peg.2341	Clustering-based subsystems	Clustering-based subsystems	0.22	8	13.25	Not significant
V6136	101	104	133	91	163	152	179	159	Xanthine dehydrogenase, molybdenum binding subunit (EC 1.17.1.4)	Putative_diaminopropionate_ammonia-lyase_cluster	Clustering-based subsystems	Clustering-based subsystems	0.026	107.25	163.25	High pH indicator
V2727	0	0	0	0	0	1	1	0	Hypothetical hydrolase YgeZ (EC 3.-.-.-)	Putative_diaminopropionate_ammonia-lyase_cluster	Clustering-based subsystems	Clustering-based subsystems	0.397	0	0.5	Not significant
V4444	1	0	0	0	0	0	2	0	Predicted oxidoreductase, Fe-S subunit	Putative_diaminopropionate_ammonia-lyase_cluster	Clustering-based subsystems	Clustering-based subsystems	1	0.25	0.5	Not significant
V4712	0	0	0	2	0	0	0	0	Putative deacetylase YgeY	Putative_diaminopropionate_ammonia-lyase_cluster	Clustering-based subsystems	Clustering-based subsystems	1	0.5	0	Not significant
V4720	0	0	0	0	1	0	0	0	Putative diaminopropionate ammonia-lyase (EC 4.3.1.15)	Putative_diaminopropionate_ammonia-lyase_cluster	Clustering-based subsystems	Clustering-based subsystems	1	0	0.25	Not significant
V5397	0	5	4	1	1	0	1	0	SsnA protein	Putative_diaminopropionate_ammonia-lyase_cluster	Clustering-based subsystems	Clustering-based subsystems	0.39	2.5	0.5	Not significant
V6004	8	2	0	2	1	2	3	2	Uncharacterized protein YgeA of aspartate/glutamate/hydantoin racemase family	Putative_diaminopropionate_ammonia-lyase_cluster	Clustering-based subsystems	Clustering-based subsystems	1	3	2	Not significant
V6012	0	1	0	0	1	0	0	0	Uncharacterized sigma-54-dependent transcriptional regulator YgeV	Putative_diaminopropionate_ammonia-lyase_cluster	Clustering-based subsystems	Clustering-based subsystems	1	0.25	0.25	Not significant
V6135	21	23	22	15	33	44	22	32	Xanthine dehydrogenase, FAD binding subunit (EC 1.17.1.4)	Putative_diaminopropionate_ammonia-lyase_cluster	Clustering-based subsystems	Clustering-based subsystems	0.08	20.25	32.75	Not significant
V5404	0	0	0	0	0	3	0	1	Stage II sporulation protein related to metaloproteases (SpoIIQ)	Sporulation-related_Hypotheticals	Clustering-based subsystems	Clustering-based subsystems	0.425	0	1	Not significant
V1010	2	1	1	9	0	1	4	0	CRISPR-associated helicase Cas3, protein	CBSS-216592.1.peg.3534	CRISPRs and associated hypotheticals	Clustering-based subsystems	0.256	3.25	1.25	Not significant
V1013	30	17	4	22	6	6	1	3	CRISPR-associated protein Cas1	CBSS-216592.1.peg.3534	CRISPRs and associated hypotheticals	Clustering-based subsystems	0.076	18.25	4	Not significant
V1020	0	0	0	2	0	0	1	0	CRISPR-associated protein, CT1974	CBSS-216592.1.peg.3534	CRISPRs and associated hypotheticals	Clustering-based subsystems	1	0.5	0.25	Not significant
V1021	0	1	2	5	3	0	4	2	CRISPR-associated protein, CT1975 family	CBSS-216592.1.peg.3534	CRISPRs and associated hypotheticals	Clustering-based subsystems	1	2	2.25	Not significant
V1022	0	1	0	1	0	0	0	1	CRISPR-associated protein, CT1976	CBSS-216592.1.peg.3534	CRISPRs and associated hypotheticals	Clustering-based subsystems	1	0.5	0.25	Not significant
V1023	0	0	0	0	0	0	1	0	CRISPR-associated protein, Cas2	CBSS-216592.1.peg.3534	CRISPRs and associated hypotheticals	Clustering-based subsystems	1	0	0.25	Not significant
V6266	0	0	1	0	0	0	0	0	corresponds to STY3070 from Accession AL513382: Salmonella typhi CT18	CBSS-216592.1.peg.3534	CRISPRs and associated hypotheticals	Clustering-based subsystems	1	0.25	0	Not significant
V352	70	72	55	78	65	53	52	77	ABC-type multidrug transport system, ATPase component	CBSS-196164.1.peg.1690	Cytochrome biogenesis	Clustering-based subsystems	0.346	68.75	61.75	Not significant
V353	39	73	86	91	55	73	61	47	ABC-type multidrug transport system, permease component	CBSS-196164.1.peg.1690	Cytochrome biogenesis	Clustering-based subsystems	0.352	72.25	59	Not significant
V1971	0	3	0	0	0	0	1	1	FIG020413: transmembrane protein	CBSS-196164.1.peg.1690	Cytochrome biogenesis	Clustering-based subsystems	1	0.75	0.5	Not significant
V2907	8	11	3	3	1	6	12	2	Iron-sulfur cluster regulator SufR	CBSS-196164.1.peg.1690	Cytochrome biogenesis	Clustering-based subsystems	0.787	6.25	5.25	Not significant
V4510	0	2	0	0	0	0	0	0	Probable NADPH:quinone reductase (EC 1.6.5.5)	CBSS-196164.1.peg.1690	Cytochrome biogenesis	Clustering-based subsystems	1	0.5	0	Not significant
V6270	0	0	0	0	0	0	1	1	cytochrome oxidase assembly protein	CBSS-196164.1.peg.1690	Cytochrome biogenesis	Clustering-based subsystems	0.437	0	0.5	Not significant
V2422	99	86	101	114	97	128	107	142	Glutamate-1-semialdehyde aminotransferase (EC 5.4.3.8)	CBSS-196164.1.peg.461	Cytochrome biogenesis	Clustering-based subsystems	0.213	100	118.5	Not significant
V2585	1	19	5	6	1	2	0	0	HemX protein, negative effector of steady-state concentration of glutamyl-tRNA reductase	CBSS-196164.1.peg.461	Cytochrome biogenesis	Clustering-based subsystems	0.095	7.75	0.75	Not significant
V2768	3	11	2	0	2	5	2	7	Hypothetical, related to broad specificity phosphatases COG0406	CBSS-196164.1.peg.461	Cytochrome biogenesis	Clustering-based subsystems	0.771	4	4	Not significant
V2769	0	0	0	0	1	0	0	1	Hypothetical, similarity to phosphoglycerate mutase	CBSS-196164.1.peg.461	Cytochrome biogenesis	Clustering-based subsystems	0.429	0	0.5	Not significant
V5623	24	10	14	11	12	14	10	10	Thiol:disulfide oxidoreductase related to ResA	CBSS-196164.1.peg.461	Cytochrome biogenesis	Clustering-based subsystems	0.531	14.75	11.5	Not significant
V1883	9	36	10	7	15	22	15	16	Exodeoxyribonuclease V alpha chain (EC 3.1.11.5)	CBSS-269801.1.peg.2186	DNA metabolism	Clustering-based subsystems	0.948	15.5	17	Not significant
V5938	0	1	0	0	1	1	1	0	UPF0118 membrane protein YrrI	CBSS-269801.1.peg.2186	DNA metabolism	Clustering-based subsystems	0.492	0.25	0.75	Not significant
V1944	0	0	0	0	3	0	0	0	FIG005121: SAM-dependent methyltransferase (EC 2.1.1.-)	CBSS-342610.3.peg.1536	DNA polymerase III epsilon cluster	Clustering-based subsystems	1	0	0.75	Not significant
V4468	0	5	4	5	12	6	6	4	Predicted signal-transduction protein containing cAMP-binding and CBS domains	CBSS-342610.3.peg.1536	DNA polymerase III epsilon cluster	Clustering-based subsystems	0.178	3.5	7	Not significant
V5024	7	18	12	13	19	11	11	18	Ribonuclease HI (EC 3.1.26.4)	CBSS-342610.3.peg.1536	DNA polymerase III epsilon cluster	Clustering-based subsystems	0.632	12.5	14.75	Not significant
V1530	28	11	27	30	18	21	38	16	D-tyrosyl-tRNA(Tyr) deacylase	CBSS-342610.3.peg.283	D-tyrosyl-tRNA(Tyr) deacylase (EC 3.1.-.-) cluster	Clustering-based subsystems	0.912	24	23.25	Not significant
V525	14	35	15	13	23	26	15	18	Acyl dehydratase	CBSS-246196.1.peg.364	Fatty acid metabolic cluster	Clustering-based subsystems	0.865	19.25	20.5	Not significant
V213	66	60	75	92	56	65	77	79	3-oxoacyl-[acyl-carrier-protein] synthase, KASIII (EC 2.3.1.41)	COG1399	Fatty acid metabolic cluster	Clustering-based subsystems	0.665	73.25	69.25	Not significant
V678	11	6	10	18	8	25	26	36	Aminodeoxychorismate lyase (EC 4.1.3.38)	COG1399	Fatty acid metabolic cluster	Clustering-based subsystems	0.115	11.25	23.75	Not significant
V968	0	0	0	0	0	1	0	0	COG1399 protein in cluster with ribosomal protein L32p, Bacteroidetes/Chlorobi subfamily	COG1399	Fatty acid metabolic cluster	Clustering-based subsystems	1	0	0.25	Not significant
V969	0	0	0	0	0	0	0	1	COG1399 protein in cluster with ribosomal protein L32p, Firmicutes subfamily	COG1399	Fatty acid metabolic cluster	Clustering-based subsystems	1	0	0.25	Not significant
V970	1	0	0	0	0	1	0	0	COG1399 protein in cluster with ribosomal protein L32p, putative divergent	COG1399	Fatty acid metabolic cluster	Clustering-based subsystems	1	0.25	0.25	Not significant
V971	4	7	8	9	5	9	10	12	COG1399 protein, clustered with ribosomal protein L32p	COG1399	Fatty acid metabolic cluster	Clustering-based subsystems	0.377	7	9	Not significant
V1197	135	80	131	122	106	90	121	102	Chromosome partition protein smc	COG1399	Fatty acid metabolic cluster	Clustering-based subsystems	0.416	117	104.75	Not significant
V1939	22	40	19	30	24	31	19	40	FIG004453: protein YceG like	COG1399	Fatty acid metabolic cluster	Clustering-based subsystems	0.876	27.75	28.5	Not significant
V2012	0	0	0	0	1	0	0	0	FIG146278: Maf/YceF/YhdE family protein	COG1399	Fatty acid metabolic cluster	Clustering-based subsystems	1	0	0.25	Not significant
V2279	44	65	75	91	67	71	60	56	GTP-binding protein EngA	COG1399	Fatty acid metabolic cluster	Clustering-based subsystems	0.648	68.75	63.5	Not significant
V3258	40	67	69	71	58	48	55	62	Malonyl CoA-acyl carrier protein transacylase (EC 2.3.1.39)	COG1399	Fatty acid metabolic cluster	Clustering-based subsystems	0.443	61.75	55.75	Not significant
V2122	58	45	47	44	35	16	11	23	Flagellar motor rotation protein MotB	CBSS-323098.3.peg.2823	Flagella protein?	Clustering-based subsystems	0.025	48.5	21.25	Low pH indicator
V3461	5	4	5	7	6	5	5	3	MotA/TolQ/ExbB proton channel family protein, probably associated with flagella	CBSS-323098.3.peg.2823	Flagella protein?	Clustering-based subsystems	0.799	5.25	4.75	Not significant
V103	4	26	1	4	15	8	7	8	2-haloalkanoic acid dehalogenase (EC 3.8.1.2)	CBSS-323850.3.peg.3269	Hypothetical in Lysine biosynthetic cluster	Clustering-based subsystems	1	8.75	9.5	Not significant
V1699	58	92	47	75	69	72	67	88	Diaminopimelate decarboxylase (EC 4.1.1.20)	CBSS-323850.3.peg.3269	Hypothetical in Lysine biosynthetic cluster	Clustering-based subsystems	0.602	68	74	Not significant
V1700	16	32	35	49	28	26	25	37	Diaminopimelate epimerase (EC 5.1.1.7)	CBSS-323850.3.peg.3269	Hypothetical in Lysine biosynthetic cluster	Clustering-based subsystems	0.671	33	29	Not significant
V4611	0	0	0	0	1	1	0	0	Protein of unknown function DUF484	CBSS-323850.3.peg.3269	Hypothetical in Lysine biosynthetic cluster	Clustering-based subsystems	0.413	0	0.5	Not significant
V4754	1	1	1	3	3	2	4	0	Putative lipase in cluster with Phosphatidate cytidylyltransferase	CBSS-316407.3.peg.1371	Hypothetical lipase related to Phosphatidate metabolism	Clustering-based subsystems	1	1.5	2.25	Not significant
V5243	0	0	3	0	4	2	2	3	Ser/Thr and Tyr protein phosphatase (dual specificity)	CBSS-316407.3.peg.1371	Hypothetical lipase related to Phosphatidate metabolism	Clustering-based subsystems	0.134	0.75	2.75	Not significant
V577	131	163	161	215	148	173	144	178	Alanyl-tRNA synthetase (EC 6.1.1.7)	CBSS-257314.1.peg.488	Hypothetical protein possible functionally linked with Alanyl-tRNA synthetase	Clustering-based subsystems	0.782	167.5	160.75	Not significant
V2753	0	2	3	0	0	1	0	2	Hypothetical protein possible functionally linked with Alanyl-tRNA synthetase	CBSS-257314.1.peg.488	Hypothetical protein possible functionally linked with Alanyl-tRNA synthetase	Clustering-based subsystems	0.808	1.25	0.75	Not significant
V4682	5	10	9	7	4	9	5	6	Putative Holliday junction resolvase	CBSS-257314.1.peg.488	Hypothetical protein possible functionally linked with Alanyl-tRNA synthetase	Clustering-based subsystems	0.339	7.75	6	Not significant
V4683	1	10	10	4	0	5	3	12	Putative Holliday junction resolvase (EC 3.1.-.-)	CBSS-257314.1.peg.488	Hypothetical protein possible functionally linked with Alanyl-tRNA synthetase	Clustering-based subsystems	0.591	6.25	5	Not significant
V1946	0	0	0	0	3	0	5	0	FIG005495: hypothetical protein	Hypothetical_Related_to_Dihydroorotate_dehydrogenase	Hypothetical Related to Dihydroorate Dehydrogenase	Clustering-based subsystems	0.439	0	2	Not significant
V25	41	57	69	53	62	67	62	71	1-deoxy-D-xylulose 5-phosphate reductoisomerase (EC 1.1.1.267)	CBSS-83331.1.peg.3039	Isoprenoid/cell wall biosynthesis: PREDICTED UNDECAPRENYL DIPHOSPHATE PHOSPHATASE	Clustering-based subsystems	0.126	55	65.5	Not significant
V2255	3	11	3	2	0	0	0	5	GCN5-related N-acetyltransferase, FIGfam019367	CBSS-83331.1.peg.3039	Isoprenoid/cell wall biosynthesis: PREDICTED UNDECAPRENYL DIPHOSPHATE PHOSPHATASE	Clustering-based subsystems	0.107	4.75	1.25	Not significant
V2879	65	45	44	57	50	51	55	53	Intramembrane protease RasP/YluC, implicated in cell division based on FtsL cleavage	CBSS-83331.1.peg.3039	Isoprenoid/cell wall biosynthesis: PREDICTED UNDECAPRENYL DIPHOSPHATE PHOSPHATASE	Clustering-based subsystems	0.973	52.75	52.25	Not significant
V3973	33	24	36	26	16	16	15	25	Penicillin-binding protein 2 (PBP-2)	CBSS-83331.1.peg.3039	Isoprenoid/cell wall biosynthesis: PREDICTED UNDECAPRENYL DIPHOSPHATE PHOSPHATASE	Clustering-based subsystems	0.054	29.75	18	Not significant
V3974	0	1	0	0	0	3	0	1	Penicillin-binding protein 2B	CBSS-83331.1.peg.3039	Isoprenoid/cell wall biosynthesis: PREDICTED UNDECAPRENYL DIPHOSPHATE PHOSPHATASE	Clustering-based subsystems	0.717	0.25	1	Not significant
V6353	0	0	0	0	0	0	0	1	penicillin-binding protein, putative	CBSS-83331.1.peg.3039	Isoprenoid/cell wall biosynthesis: PREDICTED UNDECAPRENYL DIPHOSPHATE PHOSPHATASE	Clustering-based subsystems	1	0	0.25	Not significant
V2001	0	0	0	1	2	0	0	0	FIG138056: a glutathione-dependent thiol reductase	A_Glutathione-dependent_Thiol_Reductase_Associated_with_a_Step_in_Lysine_Biosynthesis	Lysine Biosynthesis	Clustering-based subsystems	1	0.25	0.5	Not significant
V685	0	1	1	0	0	0	0	0	Aminotransferase ScrA	CBSS-84588.1.peg.1247	Lysine, threonine, methionine, and cysteine	Clustering-based subsystems	0.445	0.5	0	Not significant
V1496	41	97	55	59	85	78	81	68	D-alanyl-D-alanine carboxypeptidase (EC 3.4.16.4)	CBSS-84588.1.peg.1247	Lysine, threonine, methionine, and cysteine	Clustering-based subsystems	0.306	63	78	Not significant
V4756	4	9	7	9	1	2	2	2	Putative membrane protein YeiH	YeiH	Lysine, threonine, methionine, and cysteine	Clustering-based subsystems	0.038	7.25	1.75	Low pH indicator
V3197	3	3	3	2	0	1	0	2	LysR family transcriptional regulator YeiE	YeiH	Lysine, threonine, methionine, and cysteine	Clustering-based subsystems	0.053	2.75	0.75	Not significant
V3213	0	8	1	0	0	2	0	1	Lysine-specific permease	YeiH	Lysine, threonine, methionine, and cysteine	Clustering-based subsystems	0.866	2.25	0.75	Not significant
V591	1	4	1	1	2	2	0	0	Aldehyde dehydrogenase in Methylamine utilization cluster	CBSS-265072.7.peg.546	Methylamine utilization	Clustering-based subsystems	0.28	1.75	1	Not significant
V3384	0	0	0	2	1	0	1	0	Methylamine dehydrogenase light chain precursor (EC 1.4.99.3)	CBSS-265072.7.peg.546	Methylamine utilization	Clustering-based subsystems	1	0.5	0.5	Not significant
V3385	2	0	7	5	3	0	2	2	Methylamine utilization protein MauD	CBSS-265072.7.peg.546	Methylamine utilization	Clustering-based subsystems	0.62	3.5	1.75	Not significant
V3386	0	0	1	0	0	0	0	0	Methylamine utilization protein MauE	CBSS-265072.7.peg.546	Methylamine utilization	Clustering-based subsystems	1	0.25	0	Not significant
V4256	10	8	15	6	8	8	3	13	PlcB, ORFX, ORFP, ORFB, ORFA, ldh gene	CBSS-265072.7.peg.546	Methylamine utilization	Clustering-based subsystems	0.705	9.75	8	Not significant
V5726	12	2	4	6	3	2	3	8	Transcriptional regulator containing an amidase domain and an AraC-type DNA-binding HTH domain	CBSS-265072.7.peg.546	Methylamine utilization	Clustering-based subsystems	0.556	6	4	Not significant
V5205	1	1	0	1	4	3	3	4	Sarcosine oxidase delta subunit (EC 1.5.3.1)	Glutamate-mediated_methylamine_utilization_pathway	Methylamine utilization	Clustering-based subsystems	0.02	0.75	3.5	High pH indicator
V2415	3	2	9	9	8	10	9	12	Glutamate synthase [NADPH] putative GlxC chain (EC 1.4.1.13)	Glutamate-mediated_methylamine_utilization_pathway	Methylamine utilization	Clustering-based subsystems	0.206	5.75	9.75	Not significant
V344	5	4	15	12	8	1	5	8	ABC-type Fe3+ transport system protein	CBSS-269799.3.peg.2220	Molybdopterin oxidoreductase	Clustering-based subsystems	0.408	9	5.5	Not significant
V3440	4	2	9	25	5	5	5	6	Molybdenum transport protein, putative	CBSS-269799.3.peg.2220	Molybdopterin oxidoreductase	Clustering-based subsystems	0.624	10	5.25	Not significant
V3448	29	44	32	51	27	19	44	18	Molybdopterin oxidoreductase (EC 1.2.7.-)	CBSS-269799.3.peg.2220	Molybdopterin oxidoreductase	Clustering-based subsystems	0.2	39	27	Not significant
V3449	10	11	25	13	6	6	16	10	Molybdopterin oxidoreductase subunit, predicted	CBSS-269799.3.peg.2220	Molybdopterin oxidoreductase	Clustering-based subsystems	0.287	14.75	9.5	Not significant
V3450	12	59	56	52	22	18	21	15	Molybdopterin oxidoreductase, iron-sulfur binding subunit (EC 1.2.7.-)	CBSS-269799.3.peg.2220	Molybdopterin oxidoreductase	Clustering-based subsystems	0.115	44.75	19	Not significant
V4826	6	8	13	1	5	5	10	2	Putative uncharacterized protein TTHA1760	CBSS-269799.3.peg.2220	Molybdopterin oxidoreductase	Clustering-based subsystems	0.714	7	5.5	Not significant
V372	0	3	0	4	1	1	0	4	ACT domain protein	Unspecified_monosaccharide_transport_cluster	Monosaccharides	Clustering-based subsystems	0.922	1.75	1.5	Not significant
V1121	130	88	128	107	99	96	124	124	Cell division protein FtsK	Unspecified_monosaccharide_transport_cluster	Monosaccharides	Clustering-based subsystems	0.859	113.25	110.75	Not significant
V1920	0	1	0	0	0	6	0	0	FIG001621: Zinc protease	Unspecified_monosaccharide_transport_cluster	Monosaccharides	Clustering-based subsystems	1	0.25	1.5	Not significant
V6029	3	1	4	3	5	10	10	10	Unspecified monosaccharide ABC transport system, ATP-binding protein	Unspecified_monosaccharide_transport_cluster	Monosaccharides	Clustering-based subsystems	0.034	2.75	8.75	High pH indicator
V5729	0	1	0	0	0	1	0	0	Transcriptional regulator in cluster with unspecified monosaccharide ABC transport system	Unspecified_monosaccharide_transport_cluster	Monosaccharides	Clustering-based subsystems	1	0.25	0.25	Not significant
V6030	10	4	4	3	5	12	13	6	Unspecified monosaccharide ABC transport system, permease component 2	Unspecified_monosaccharide_transport_cluster	Monosaccharides	Clustering-based subsystems	0.163	5.25	9	Not significant
V6034	0	2	0	0	1	8	8	5	Unspecified monosaccharide ABC transport system, substrate-binding component	Unspecified_monosaccharide_transport_cluster	Monosaccharides	Clustering-based subsystems	0.059	0.5	5.5	Not significant
V554	177	120	116	157	338	256	229	157	Adenylate cyclase	CBSS-222523.1.peg.1311	Nucleotidyl-phosphate metabolic cluster	Clustering-based subsystems	0.088	142.5	245	Not significant
V2273	21	29	41	24	20	45	57	40	GTP pyrophosphokinase	CBSS-222523.1.peg.1311	Nucleotidyl-phosphate metabolic cluster	Clustering-based subsystems	0.299	28.75	40.5	Not significant
V2274	26	36	60	22	24	23	34	34	GTP pyrophosphokinase (EC 2.7.6.5)	CBSS-222523.1.peg.1311	Nucleotidyl-phosphate metabolic cluster	Clustering-based subsystems	0.491	36	28.75	Not significant
V3566	51	52	27	40	41	23	48	43	NAD kinase (EC 2.7.1.23)	CBSS-222523.1.peg.1311	Nucleotidyl-phosphate metabolic cluster	Clustering-based subsystems	0.601	42.5	38.75	Not significant
V1222	0	10	3	7	2	2	1	6	CoA-disulfide reductase (EC 1.8.1.14)	CoA-disulfide_reductase_(EC_1.8.1.14)_containing_cluster	Oxidative stress	Clustering-based subsystems	0.796	5	2.75	Not significant
V1262	0	10	1	1	0	1	0	3	Coenzyme A disulfide reductase	CoA-disulfide_reductase_(EC_1.8.1.14)_containing_cluster	Oxidative stress	Clustering-based subsystems	0.646	3	1	Not significant
V1758	1	0	2	0	0	0	0	0	Disulfide bond regulator	CoA-disulfide_reductase_(EC_1.8.1.14)_containing_cluster	Oxidative stress	Clustering-based subsystems	0.403	0.75	0	Not significant
V4813	0	0	0	2	0	0	0	0	Putative sulfide reductase	CoA-disulfide_reductase_(EC_1.8.1.14)_containing_cluster	Oxidative stress	Clustering-based subsystems	1	0.5	0	Not significant
V4129	0	0	0	0	2	1	1	1	Phosphate regulon metal ion transporter containing CBS domains	PhoR-PhoB_two-component_regulatory_system	Phosphate metabolism	Clustering-based subsystems	0.034	0	1.25	High pH indicator
V4131	73	53	46	40	60	47	57	54	Phosphate regulon transcriptional regulatory protein PhoB (SphR)	PhoR-PhoB_two-component_regulatory_system	Phosphate metabolism	Clustering-based subsystems	0.842	53	54.5	Not significant
V1576	13	24	31	28	22	31	38	23	DNA recombination and repair protein RecO	CBSS-176299.4.peg.1292	Probably GTP or GMP signaling related	Clustering-based subsystems	0.5	24	28.5	Not significant
V1635	11	19	13	11	9	18	19	21	DNA-directed RNA polymerase omega subunit (EC 2.7.7.6)	CBSS-176299.4.peg.1292	Probably GTP or GMP signaling related	Clustering-based subsystems	0.453	13.5	16.75	Not significant
V2275	23	53	32	34	22	71	38	47	GTP pyrophosphokinase (EC 2.7.6.5), (p)ppGpp synthetase I	CBSS-176299.4.peg.1292	Probably GTP or GMP signaling related	Clustering-based subsystems	0.559	35.5	44.5	Not significant
V2276	12	1	3	6	8	6	7	6	GTP pyrophosphokinase (EC 2.7.6.5), (p)ppGpp synthetase II	CBSS-176299.4.peg.1292	Probably GTP or GMP signaling related	Clustering-based subsystems	0.766	5.5	6.75	Not significant
V2664	15	10	11	15	21	14	27	15	Holo-[acyl-carrier protein] synthase (EC 2.7.8.7)	CBSS-176299.4.peg.1292	Probably GTP or GMP signaling related	Clustering-based subsystems	0.174	12.75	19.25	Not significant
V3427	0	1	5	2	3	3	3	5	Mll7752 protein	CBSS-176299.4.peg.1292	Probably GTP or GMP signaling related	Clustering-based subsystems	0.314	2	3.5	Not significant
V5294	50	53	44	34	31	36	31	35	Signal peptidase I (EC 3.4.21.89)	CBSS-176299.4.peg.1292	Probably GTP or GMP signaling related	Clustering-based subsystems	0.092	45.25	33.25	Not significant
V6317	0	0	0	0	1	0	1	1	hypothetical protein NAS141_09886	CBSS-176299.4.peg.1292	Probably GTP or GMP signaling related	Clustering-based subsystems	0.133	0	0.75	Not significant
V2015	0	0	0	0	0	1	0	0	FIGfam005179	CBSS-269482.1.peg.1294	Probably organic hydroperoxide resistance related hypothetical protein	Clustering-based subsystems	1	0	0.25	Not significant
V3840	14	33	9	8	28	15	12	12	Organic hydroperoxide resistance protein	CBSS-269482.1.peg.1294	Probably organic hydroperoxide resistance related hypothetical protein	Clustering-based subsystems	0.903	16	16.75	Not significant
V3841	5	7	0	5	9	6	4	3	Organic hydroperoxide resistance transcriptional regulator	CBSS-269482.1.peg.1294	Probably organic hydroperoxide resistance related hypothetical protein	Clustering-based subsystems	0.605	4.25	5.5	Not significant
V1069	124	72	102	90	66	111	88	88	Carbamoyl-phosphate synthase small chain (EC 6.3.5.5)	CBSS-306254.1.peg.1508	Probably Pyrimidine biosynthesis-related	Clustering-based subsystems	0.608	97	88.25	Not significant
V3882	0	3	9	0	0	6	4	5	Outer membrane protein/protective antigen OMA87	CBSS-316057.3.peg.659	Probably Ybbk-related hypothetical membrane proteins	Clustering-based subsystems	0.722	3	3.75	Not significant
V4299	0	0	7	3	1	8	4	8	Polysialic acid capsule sugar isomerase, KpsF/GutQ family	CBSS-316057.3.peg.659	Probably Ybbk-related hypothetical membrane proteins	Clustering-based subsystems	0.191	2.5	5.25	Not significant
V4697	4	7	2	3	5	4	2	7	Putative activity regulator of membrane protease YbbK	CBSS-316057.3.peg.659	Probably Ybbk-related hypothetical membrane proteins	Clustering-based subsystems	0.884	4	4.5	Not significant
V1897	0	0	0	6	0	1	1	0	Exosome complex exonuclease 1	Proteasome_subunit_alpha_archaeal_cluster	Proteasome related clusters	Clustering-based subsystems	1	1.5	0.5	Not significant
V4524	0	0	0	3	0	1	0	0	Probable exosome complex RNA-binding protein 1	Proteasome_subunit_alpha_archaeal_cluster	Proteasome related clusters	Clustering-based subsystems	1	0.75	0.25	Not significant
V4525	0	1	0	1	0	1	0	0	Probable exosome complex exonuclease 2 (EC 3.1.13.-)	Proteasome_subunit_alpha_archaeal_cluster	Proteasome related clusters	Clustering-based subsystems	1	0.5	0.25	Not significant
V4580	0	2	1	10	0	5	1	1	Proteasome subunit alpha (EC 3.4.25.1), archaeal	Proteasome_subunit_alpha_archaeal_cluster	Proteasome related clusters	Clustering-based subsystems	0.668	3.25	1.75	Not significant
V5033	0	0	0	3	0	0	0	0	Ribonuclease P protein component 3 (EC 3.1.26.5)	Proteasome_subunit_alpha_archaeal_cluster	Proteasome related clusters	Clustering-based subsystems	1	0.75	0	Not significant
V5271	0	0	3	2	0	6	0	0	Shwachman-Bodian-Diamond syndrome protein	Proteasome_subunit_alpha_archaeal_cluster	Proteasome related clusters	Clustering-based subsystems	1	1.25	1.5	Not significant
V329	0	1	3	0	2	2	1	3	ABC transporter ATP-binding protein uup	CBSS-393121.3.peg.2760	Protein export?	Clustering-based subsystems	0.292	1	2	Not significant
V1124	20	32	28	48	24	47	33	45	Cell division protein FtsX	CBSS-393121.3.peg.2760	Protein export?	Clustering-based subsystems	0.551	32	37.25	Not significant
V1514	0	0	0	0	0	1	0	0	D-glutamyl-L-m-Dpm peptidase P45; Peptidoglycan lytic protein P45	CBSS-393121.3.peg.2760	Protein export?	Clustering-based subsystems	1	0	0.25	Not significant
V3309	16	13	23	7	23	18	28	19	Membrane proteins related to metalloendopeptidases	CBSS-393121.3.peg.2760	Protein export?	Clustering-based subsystems	0.152	14.75	22	Not significant
V3648	3	11	7	3	2	6	11	1	NLP/P60 family protein	CBSS-393121.3.peg.2760	Protein export?	Clustering-based subsystems	0.727	6	5	Not significant
V3985	32	68	62	86	48	68	68	71	Peptide chain release factor 2	CBSS-393121.3.peg.2760	Protein export?	Clustering-based subsystems	0.876	62	63.75	Not significant
V4601	267	222	202	279	230	251	234	278	Protein export cytoplasm protein SecA ATPase RNA helicase (TC 3.A.5.1.1)	CBSS-393121.3.peg.2760	Protein export?	Clustering-based subsystems	0.838	242.5	248.25	Not significant
V6315	0	0	1	2	0	0	1	0	hypothetical protein BH3604	CBSS-393121.3.peg.2760	Protein export?	Clustering-based subsystems	0.712	0.75	0.25	Not significant
V6354	0	0	0	0	0	2	0	0	peptidoglycan lytic protein P45	CBSS-393121.3.peg.2760	Protein export?	Clustering-based subsystems	1	0	0.5	Not significant
V817	52	16	16	10	11	17	29	29	Bacterial proteasome-activating AAA-ATPase (PAN)	Cluster-based_Subsystem_Grouping_Hypotheticals_-_perhaps_Proteosome_Related	proteosome related	Clustering-based subsystems	0.901	23.5	21.5	Not significant
V1945	0	13	5	5	8	7	4	5	FIG005453: Putative DeoR-family transcriptional regulator	Cluster-based_Subsystem_Grouping_Hypotheticals_-_perhaps_Proteosome_Related	proteosome related	Clustering-based subsystems	0.754	5.75	6	Not significant
V1948	25	46	28	12	19	38	41	39	FIG005666: putative helicase	Cluster-based_Subsystem_Grouping_Hypotheticals_-_perhaps_Proteosome_Related	proteosome related	Clustering-based subsystems	0.506	27.75	34.25	Not significant
V1970	46	20	25	3	16	18	10	21	FIG019733: possible DNA-binding protein	Cluster-based_Subsystem_Grouping_Hypotheticals_-_perhaps_Proteosome_Related	proteosome related	Clustering-based subsystems	0.529	23.5	16.25	Not significant
V4655	43	21	10	11	7	30	24	28	Pup ligase PafA' paralog, possible component of postulated heterodimer PafA-PafA'	Cluster-based_Subsystem_Grouping_Hypotheticals_-_perhaps_Proteosome_Related	proteosome related	Clustering-based subsystems	0.939	21.25	22.25	Not significant
V4656	7	21	31	5	40	20	31	22	Pup ligase PafA, possible component of postulated heterodimer PafA-PafA'	Cluster-based_Subsystem_Grouping_Hypotheticals_-_perhaps_Proteosome_Related	proteosome related	Clustering-based subsystems	0.181	16	28.25	Not significant
V5841	21	48	22	25	20	29	41	36	Twin-arginine translocation protein TatC	Cluster-based_Subsystem_Grouping_Hypotheticals_-_perhaps_Proteosome_Related	proteosome related	Clustering-based subsystems	0.808	29	31.5	Not significant
V1636	31	39	17	18	11	15	10	17	DNA-directed RNA polymerase specialized sigma subunit, sigma24-like	CBSS-316057.3.peg.1308	Putative asociate of RNA polymerase sigma-54 factor rpoN	Clustering-based subsystems	0.055	26.25	13.25	Not significant
V1777	3	0	1	3	0	6	0	4	ECF family sigma factor	CBSS-316057.3.peg.1308	Putative asociate of RNA polymerase sigma-54 factor rpoN	Clustering-based subsystems	1	1.75	2.5	Not significant
V1778	35	13	17	8	6	11	7	7	ECF sigma factor	CBSS-316057.3.peg.1308	Putative asociate of RNA polymerase sigma-54 factor rpoN	Clustering-based subsystems	0.07	18.25	7.75	Not significant
V4934	264	183	150	109	172	208	260	184	RNA polymerase sigma-70 factor	CBSS-316057.3.peg.1308	Putative asociate of RNA polymerase sigma-54 factor rpoN	Clustering-based subsystems	0.451	176.5	206	Not significant
V4935	0	1	0	0	0	3	2	1	RNA polymerase sigma-70 factor, ECF family	CBSS-316057.3.peg.1308	Putative asociate of RNA polymerase sigma-54 factor rpoN	Clustering-based subsystems	0.239	0.25	1.5	Not significant
V4936	10	16	5	11	9	13	6	10	RNA polymerase sigma-E factor	CBSS-316057.3.peg.1308	Putative asociate of RNA polymerase sigma-54 factor rpoN	Clustering-based subsystems	0.803	10.5	9.5	Not significant
V5289	0	4	0	4	6	1	3	2	Sigma-70 region 2:Sigma-70 region 4	CBSS-316057.3.peg.1308	Putative asociate of RNA polymerase sigma-54 factor rpoN	Clustering-based subsystems	0.331	2	3	Not significant
V5800	1	0	0	1	2	1	6	1	Transmembrane regulator protein PrtR	CBSS-316057.3.peg.1308	Putative asociate of RNA polymerase sigma-54 factor rpoN	Clustering-based subsystems	0.154	0.5	2.5	Not significant
V6291	0	0	0	0	0	1	0	0	extracytoplasmic sigma factor EcfR	CBSS-316057.3.peg.1308	Putative asociate of RNA polymerase sigma-54 factor rpoN	Clustering-based subsystems	1	0	0.25	Not significant
V6337	11	6	13	13	11	11	7	9	macromolecule metabolism	CBSS-316057.3.peg.1308	Putative asociate of RNA polymerase sigma-54 factor rpoN	Clustering-based subsystems	0.575	10.75	9.5	Not significant
V6338	0	2	3	3	1	0	2	4	macromolecule synthesis, modification	CBSS-316057.3.peg.1308	Putative asociate of RNA polymerase sigma-54 factor rpoN	Clustering-based subsystems	1	2	1.75	Not significant
V6422	19	11	8	5	14	17	14	11	putative RNA polymerase sigma factor	CBSS-316057.3.peg.1308	Putative asociate of RNA polymerase sigma-54 factor rpoN	Clustering-based subsystems	0.329	10.75	14	Not significant
V343	0	0	1	25	6	3	2	1	ABC transporter, transmembrane region:ABC transporter:Peptidase C39, bacteriocin processing	CBSS-323850.3.peg.3284	Putative GGDEF domain protein related to agglutinin secretion	Clustering-based subsystems	1	6.5	3	Not significant
V569	0	0	0	0	1	2	2	0	Agglutination protein	CBSS-323850.3.peg.3284	Putative GGDEF domain protein related to agglutinin secretion	Clustering-based subsystems	0.136	0	1.25	Not significant
V2253	1	1	1	3	2	0	4	3	GAF domain/GGDEF domain/EAL domain protein	CBSS-323850.3.peg.3284	Putative GGDEF domain protein related to agglutinin secretion	Clustering-based subsystems	1	1.5	2.25	Not significant
V2263	0	0	0	0	1	0	0	0	GGDEF and EAL domain proteins	CBSS-323850.3.peg.3284	Putative GGDEF domain protein related to agglutinin secretion	Clustering-based subsystems	1	0	0.25	Not significant
V4684	1	0	0	1	11	4	2	0	Putative Isoquinoline 1-oxidoreductase subunit, Mll3835 protein	CBSS-314267.3.peg.390	Putative Isoquinoline 1-oxidoreductase subunit	Clustering-based subsystems	0.205	0.5	4.25	Not significant
V3835	31	35	28	21	65	47	47	47	Omega-amino acid--pyruvate aminotransferase (EC 2.6.1.18)	GABA_and_putrescine_metabolism_from_cluters	Putrescine/GABA utilization cluster-temporal,to add to SSs	Clustering-based subsystems	0.026	28.75	51.5	High pH indicator
V4834	15	7	20	5	40	63	32	37	Putrescine transport system permease protein PotH (TC 3.A.1.11.2)	GABA_and_putrescine_metabolism_from_cluters	Putrescine/GABA utilization cluster-temporal,to add to SSs	Clustering-based subsystems	0.034	11.75	43	High pH indicator
V2252	0	0	2	0	1	0	2	4	GABA aminotransferase	GABA_and_putrescine_metabolism_from_cluters	Putrescine/GABA utilization cluster-temporal,to add to SSs	Clustering-based subsystems	0.365	0.5	1.75	Not significant
V2305	3	5	2	1	2	2	6	3	Gamma-glutamyl-GABA hydrolase	GABA_and_putrescine_metabolism_from_cluters	Putrescine/GABA utilization cluster-temporal,to add to SSs	Clustering-based subsystems	0.8	2.75	3.25	Not significant
V2307	0	1	0	0	0	3	2	3	Gamma-glutamyl-aminobutyraldehyde dehydrogenase (EC 1.2.1.-)	GABA_and_putrescine_metabolism_from_cluters	Putrescine/GABA utilization cluster-temporal,to add to SSs	Clustering-based subsystems	0.151	0.25	2	Not significant
V2309	0	1	1	0	9	5	2	1	Gamma-glutamyl-putrescine synthetase (EC 6.3.1.11)	GABA_and_putrescine_metabolism_from_cluters	Putrescine/GABA utilization cluster-temporal,to add to SSs	Clustering-based subsystems	0.093	0.5	4.25	Not significant
V4652	2	0	0	2	2	1	2	1	Psp operon transcriptional activator	GABA_and_putrescine_metabolism_from_cluters	Putrescine/GABA utilization cluster-temporal,to add to SSs	Clustering-based subsystems	0.424	1	1.5	Not significant
V4828	21	10	24	27	34	35	36	25	Putrescine ABC transporter putrescine-binding protein PotF (TC 3.A.1.11.2)	GABA_and_putrescine_metabolism_from_cluters	Putrescine/GABA utilization cluster-temporal,to add to SSs	Clustering-based subsystems	0.053	20.5	32.5	Not significant
V4831	0	0	1	0	0	0	0	0	Putrescine importer	GABA_and_putrescine_metabolism_from_cluters	Putrescine/GABA utilization cluster-temporal,to add to SSs	Clustering-based subsystems	1	0.25	0	Not significant
V5743	0	1	0	0	3	0	0	0	Transcriptional regulator, GABA/putrescine utiliation cluster # 1	GABA_and_putrescine_metabolism_from_cluters	Putrescine/GABA utilization cluster-temporal,to add to SSs	Clustering-based subsystems	1	0.25	0.75	Not significant
V5744	0	0	0	1	0	0	0	0	Transcriptional regulator, GABA/putrescine utiliation cluster # 3	GABA_and_putrescine_metabolism_from_cluters	Putrescine/GABA utilization cluster-temporal,to add to SSs	Clustering-based subsystems	1	0.25	0	Not significant
V4884	64	71	66	73	81	96	80	74	Pyruvate kinase (EC 2.7.1.40)	CBSS-288000.5.peg.1793	Pyruvate kinase associated cluster	Clustering-based subsystems	0.026	68.5	82.75	High pH indicator
V2871	6	2	4	13	8	17	6	9	InterPro IPR001440 COGs COG0457	CBSS-288000.5.peg.1793	Pyruvate kinase associated cluster	Clustering-based subsystems	0.418	6.25	10	Not significant
V5945	0	3	1	2	2	2	2	2	UPF0335 protein R02793	CBSS-288000.5.peg.1793	Pyruvate kinase associated cluster	Clustering-based subsystems	0.711	1.5	2	Not significant
V6252	0	0	0	0	0	0	1	1	bll7545	CBSS-288000.5.peg.1793	Pyruvate kinase associated cluster	Clustering-based subsystems	0.413	0	0.5	Not significant
V6407	2	0	1	3	1	0	3	1	protein of unknown function DUF1036	CBSS-288000.5.peg.1793	Pyruvate kinase associated cluster	Clustering-based subsystems	1	1.5	1.25	Not significant
V6408	3	1	1	6	0	3	5	0	protein of unknown function DUF1244	CBSS-288000.5.peg.1793	Pyruvate kinase associated cluster	Clustering-based subsystems	0.348	2.75	2	Not significant
V6412	14	1	2	8	0	2	0	1	protein of unknown function DUF882	CBSS-288000.5.peg.1793	Pyruvate kinase associated cluster	Clustering-based subsystems	0.136	6.25	0.75	Not significant
V1566	10	6	8	9	7	2	10	20	DNA polymerase X family	CBSS-198094.1.peg.4426	Recombination related cluster	Clustering-based subsystems	0.835	8.25	9.75	Not significant
V4320	0	0	0	0	1	1	0	0	Possible colicin V production protein	CBSS-198094.1.peg.4426	Recombination related cluster	Clustering-based subsystems	0.423	0	0.5	Not significant
V4960	87	16	38	45	15	18	22	22	Recombination inhibitory protein MutS2	CBSS-198094.1.peg.4426	Recombination related cluster	Clustering-based subsystems	0.122	46.5	19.25	Not significant
V313	37	28	28	23	64	33	43	26	A/G-specific adenine glycosylase (EC 3.2.2.-)	CBSS-261594.1.peg.788	recX and regulatory cluster	Clustering-based subsystems	0.204	29	41.5	Not significant
V1113	16	37	31	23	23	31	30	31	Cell division inhibitor	CBSS-261594.1.peg.788	recX and regulatory cluster	Clustering-based subsystems	0.809	26.75	28.75	Not significant
V1412	0	3	1	0	0	0	0	0	Cysteinyl-tRNA synthetase related protein	CBSS-261594.1.peg.788	recX and regulatory cluster	Clustering-based subsystems	0.404	1	0	Not significant
V4973	0	17	3	0	1	1	5	6	Regulatory protein RecX	CBSS-261594.1.peg.788	recX and regulatory cluster	Clustering-based subsystems	0.94	5	3.25	Not significant
V5689	0	0	0	0	0	1	0	0	Transcription regulator CDS_ID OB0894	CBSS-261594.1.peg.788	recX and regulatory cluster	Clustering-based subsystems	1	0	0.25	Not significant
V807	0	2	0	0	0	0	0	0	BH1670 unknown conserved protein in B. subtilis	CBSS-393130.3.peg.129	Related to Menaquinone-cytochrome C reductase	Clustering-based subsystems	1	0.5	0	Not significant
V1425	0	2	1	2	0	0	0	0	Cytochrome b/b6, N-terminal domain	CBSS-393130.3.peg.129	Related to Menaquinone-cytochrome C reductase	Clustering-based subsystems	0.144	1.25	0	Not significant
V2763	0	1	0	0	0	2	0	0	Hypothetical transmembrane protein CDS_ID OB1773	CBSS-393130.3.peg.129	Related to Menaquinone-cytochrome C reductase	Clustering-based subsystems	1	0.25	0.5	Not significant
V1730	7	36	18	7	9	23	18	21	Dihydroxyacetone kinase family protein	A_Gram-positive_cluster_that_relates_ribosomal_protein_L28P_to_a_set_of_uncharacterized_proteins	Ribosomal Protein L28P relates to a set of uncharacterized proteins	Clustering-based subsystems	0.876	17	17.75	Not significant
V1922	0	1	0	0	0	0	0	0	FIG001802: Putative alkaline-shock protein	A_Gram-positive_cluster_that_relates_ribosomal_protein_L28P_to_a_set_of_uncharacterized_proteins	Ribosomal Protein L28P relates to a set of uncharacterized proteins	Clustering-based subsystems	1	0.25	0	Not significant
V406	111	115	88	99	82	71	77	98	ATP-dependent DNA helicase RecG (EC 3.6.1.-)	A_Gram-positive_cluster_that_relates_ribosomal_protein_L28P_to_a_set_of_uncharacterized_proteins	Ribosomal Protein L28P relates to a set of uncharacterized proteins	Clustering-based subsystems	0.049	103.25	82	Low pH indicator
V5099	42	81	41	51	54	22	47	50	Ribulose-phosphate 3-epimerase (EC 5.1.3.1)	A_Gram-positive_cluster_that_relates_ribosomal_protein_L28P_to_a_set_of_uncharacterized_proteins	Ribosomal Protein L28P relates to a set of uncharacterized proteins	Clustering-based subsystems	0.541	53.75	43.25	Not significant
V5606	0	14	1	0	1	0	1	0	Thiamin pyrophosphokinase (EC 2.7.6.2)	A_Gram-positive_cluster_that_relates_ribosomal_protein_L28P_to_a_set_of_uncharacterized_proteins	Ribosomal Protein L28P relates to a set of uncharacterized proteins	Clustering-based subsystems	0.881	3.75	0.5	Not significant
V5206	0	0	4	0	1	1	2	2	Sarcosine oxidase gamma subunit (EC 1.5.3.1)	Sarcosine_oxidase_subunits	Sarcosine oxidase	Clustering-based subsystems	0.226	1	1.5	Not significant
V1555	0	2	0	2	2	1	0	0	DNA packaging	CBSS-194948.1.peg.143	Shiga toxin cluster	Clustering-based subsystems	1	1	0.75	Not significant
V3900	56	35	45	67	67	47	85	75	P protein	CBSS-194948.1.peg.143	Shiga toxin cluster	Clustering-based subsystems	0.183	50.75	68.5	Not significant
V6536	0	0	1	0	0	0	0	2	unknown protein encoded by bacteriophage BP-933W	CBSS-194948.1.peg.143	Shiga toxin cluster	Clustering-based subsystems	1	0.25	0.5	Not significant
V1184	11	26	18	34	59	41	57	26	Choline-sulfatase (EC 3.1.6.6)	Sulfatases_and_sulfatase_modifying_factor_1	Sulfatases and sulfatase modifying factor 1 (and a hypothetical)	Clustering-based subsystems	0.087	22.25	45.75	Not significant
V1990	9	5	5	10	23	10	15	26	FIG068086: hypothetical protein	Sulfatases_and_sulfatase_modifying_factor_1	Sulfatases and sulfatase modifying factor 1 (and a hypothetical)	Clustering-based subsystems	0.064	7.25	18.5	Not significant
V768	331	365	240	232	493	432	417	585	Arylsulfatase (EC 3.1.6.1)	Sulfatases_and_sulfatase_modifying_factor_1	Sulfatases and sulfatase modifying factor 1 (and a hypothetical)	Clustering-based subsystems	0.035	292	481.75	High pH indicator
V3464	0	0	0	0	1	1	1	1	Mucin-desulfating sulfatase MdsA precursor (EC 3.1.6.14)	Sulfatases_and_sulfatase_modifying_factor_1	Sulfatases and sulfatase modifying factor 1 (and a hypothetical)	Clustering-based subsystems	0.017	0	1	High pH indicator
V5492	70	68	77	63	119	104	113	82	Sulfatase	Sulfatases_and_sulfatase_modifying_factor_1	Sulfatases and sulfatase modifying factor 1 (and a hypothetical)	Clustering-based subsystems	0.018	69.5	104.5	High pH indicator
V5493	23	17	16	11	29	31	27	31	Sulfatase modifying factor 1 precursor (C-alpha-formyglycine- generating enzyme 1)	Sulfatases_and_sulfatase_modifying_factor_1	Sulfatases and sulfatase modifying factor 1 (and a hypothetical)	Clustering-based subsystems	0.027	16.75	29.5	High pH indicator
V3519	1	3	0	6	4	7	5	4	N-acetylgalactosamine 6-sulfate sulfatase (GALNS)	Sulfatases_and_sulfatase_modifying_factor_1	Sulfatases and sulfatase modifying factor 1 (and a hypothetical)	Clustering-based subsystems	0.185	2.5	5	Not significant
V972	11	13	3	7	12	13	10	16	COG1496: Uncharacterized conserved protein	CBSS-188.1.peg.9880	Three hypotheticals linked to lipoprotein biosynthesis	Clustering-based subsystems	0.195	8.5	12.75	Not significant
V1968	2	3	8	3	0	6	6	7	FIG018229: hypothetical protein	CBSS-188.1.peg.9880	Three hypotheticals linked to lipoprotein biosynthesis	Clustering-based subsystems	0.912	4	4.75	Not significant
V1938	25	5	8	8	10	5	9	6	FIG003879: Predicted amidohydrolase	CBSS-354.1.peg.2917	TldD cluster	Clustering-based subsystems	0.684	11.5	7.5	Not significant
V1943	0	1	0	0	1	6	5	2	FIG005080: Possible exported protein	CBSS-354.1.peg.2917	TldD cluster	Clustering-based subsystems	0.06	0.25	3.5	Not significant
V357	3	5	2	5	6	13	11	15	ABC-type polar amino acid transport system, ATPase component	CBSS-326442.4.peg.1852	Translation	Clustering-based subsystems	0.024	3.75	11.25	High pH indicator
V3032	10	16	23	21	8	15	23	19	LSU m5C1962 methyltransferase RlmI	CBSS-326442.4.peg.1852	Translation	Clustering-based subsystems	0.802	17.5	16.25	Not significant
V4917	4	1	5	4	9	4	4	4	RNA polymerase associated protein RapA (EC 3.6.1.-)	CBSS-326442.4.peg.1852	Translation	Clustering-based subsystems	0.574	3.5	5.25	Not significant
V6475	0	1	2	0	0	0	0	0	tRNA 2-thiouridine synthesizing protein E (EC 2.8.1.-)	CBSS-326442.4.peg.1852	Translation	Clustering-based subsystems	0.404	0.75	0	Not significant
V6478	2	7	0	0	0	0	0	1	tRNA 5-methylaminomethyl-2-thiouridine synthase TusC	CBSS-326442.4.peg.1852	Translation	Clustering-based subsystems	0.451	2.25	0.25	Not significant
V1000	0	0	0	2	0	0	1	0	COG5591: Uncharacterized conserved protein	CBSS-49338.1.peg.459	Tricarboxylate transporter	Clustering-based subsystems	1	0.5	0.25	Not significant
V5554	13	11	10	23	141	111	102	91	TRAP-type C4-dicarboxylate transport system, large permease component	CBSS-49338.1.peg.459	Tricarboxylate transporter	Clustering-based subsystems	0.033	14.25	111.25	High pH indicator
V5555	24	6	11	21	74	75	65	50	TRAP-type C4-dicarboxylate transport system, periplasmic component	CBSS-49338.1.peg.459	Tricarboxylate transporter	Clustering-based subsystems	0.026	15.5	66	High pH indicator
V5560	0	1	0	2	59	24	20	30	TRAP-type uncharacterized transport system, fused permease component	CBSS-49338.1.peg.459	Tricarboxylate transporter	Clustering-based subsystems	0.036	0.75	33.25	High pH indicator
V4821	0	0	0	0	2	0	0	0	Putative tricarboxylic transport TctC	CBSS-49338.1.peg.459	Tricarboxylate transporter	Clustering-based subsystems	1	0	0.5	Not significant
V5553	0	0	0	0	4	1	0	2	TRAP dicarboxylate transporter, DctM subunit, unknown substrate 8	CBSS-49338.1.peg.459	Tricarboxylate transporter	Clustering-based subsystems	0.132	0	1.75	Not significant
V890	0	3	0	0	1	1	2	2	Bifunctional PLP-dependent enzyme with beta-cystathionase and maltose regulon repressor activities	CBSS-89187.3.peg.2957	tRNA sulfuration	Clustering-based subsystems	0.149	0.75	1.5	Not significant
V3988	21	35	40	49	50	54	51	50	Peptide deformylase (EC 3.5.1.88)	CBSS-89187.3.peg.2957	tRNA sulfuration	Clustering-based subsystems	0.03	36.25	51.25	High pH indicator
V2465	27	19	19	17	24	12	10	9	Glutathione S-transferase, omega (EC 2.5.1.18)	CBSS-89187.3.peg.2957	tRNA sulfuration	Clustering-based subsystems	0.182	20.5	13.75	Not significant
V3361	22	44	34	50	28	26	24	34	Methionyl-tRNA formyltransferase (EC 2.1.2.9)	CBSS-89187.3.peg.2957	tRNA sulfuration	Clustering-based subsystems	0.24	37.5	28	Not significant
V208	0	1	0	0	0	3	1	0	3-oxoacyl-[acyl-carrier protein] reductase paralog (EC 1.1.1.100) in cluster with unspecified monosaccharide transporter	CBSS-257314.1.peg.676	Two related proteases	Clustering-based subsystems	0.719	0.25	1	Not significant
V942	37	100	61	34	60	48	42	52	CDP-diacylglycerol--glycerol-3-phosphate 3-phosphatidyltransferase (EC 2.7.8.5)	CBSS-257314.1.peg.676	Two related proteases	Clustering-based subsystems	0.771	58	50.5	Not significant
V1926	27	38	19	14	22	41	26	22	FIG002344: Hydrolase (HAD superfamily)	CBSS-257314.1.peg.676	Two related proteases	Clustering-based subsystems	0.651	24.5	27.75	Not significant
V1953	14	9	22	27	11	17	12	19	FIG006542: Phosphoesterase	CBSS-257314.1.peg.676	Two related proteases	Clustering-based subsystems	0.538	18	14.75	Not significant
V1961	0	4	0	0	0	0	0	1	FIG009210: peptidase, M16 family	CBSS-257314.1.peg.676	Two related proteases	Clustering-based subsystems	1	1	0.25	Not significant
V6031	0	1	0	0	1	6	5	3	Unspecified monosaccharide ABC transport system, permease component I	CBSS-257314.1.peg.676	Two related proteases	Clustering-based subsystems	0.055	0.25	3.75	Not significant
V6032	0	0	1	0	0	4	2	2	Unspecified monosaccharide ABC transport system, permease component Ia (FIG025991)	CBSS-257314.1.peg.676	Two related proteases	Clustering-based subsystems	0.145	0.25	2	Not significant
V6033	3	3	0	0	8	0	1	3	Unspecified monosaccharide ABC transport system, permease component Ib (FIG143636)	CBSS-257314.1.peg.676	Two related proteases	Clustering-based subsystems	0.649	1.5	3	Not significant
V823	3	2	4	0	5	2	8	10	BatA (Bacteroides aerotolerance operon)	Aerotolerance_operon_in_Bacteroides_and_potentially_orthologous_operons_in_other_organisms	UnclassifiedClustering-based subsystems	Clustering-based subsystems	0.143	2.25	6.25	Not significant
V824	6	1	0	1	1	0	0	4	BatB	Aerotolerance_operon_in_Bacteroides_and_potentially_orthologous_operons_in_other_organisms	UnclassifiedClustering-based subsystems	Clustering-based subsystems	0.643	2	1.25	Not significant
V825	0	0	0	0	0	0	0	1	BatC	Aerotolerance_operon_in_Bacteroides_and_potentially_orthologous_operons_in_other_organisms	UnclassifiedClustering-based subsystems	Clustering-based subsystems	1	0	0.25	Not significant
V826	0	0	0	0	0	1	0	1	BatD	Aerotolerance_operon_in_Bacteroides_and_potentially_orthologous_operons_in_other_organisms	UnclassifiedClustering-based subsystems	Clustering-based subsystems	0.38	0	0.5	Not significant
V3462	24	15	9	12	35	18	32	27	MoxR-like ATPase in aerotolerance operon	Aerotolerance_operon_in_Bacteroides_and_potentially_orthologous_operons_in_other_organisms	UnclassifiedClustering-based subsystems	Clustering-based subsystems	0.069	15	28	Not significant
V5549	0	0	0	0	0	1	2	3	TPR domain protein in aerotolerance operon	Aerotolerance_operon_in_Bacteroides_and_potentially_orthologous_operons_in_other_organisms	UnclassifiedClustering-based subsystems	Clustering-based subsystems	0.152	0	1.5	Not significant
V6318	7	4	1	4	4	3	6	10	hypothetical protein PA3071	Aerotolerance_operon_in_Bacteroides_and_potentially_orthologous_operons_in_other_organisms	UnclassifiedClustering-based subsystems	Clustering-based subsystems	0.492	4	5.75	Not significant
V618	5	9	13	11	13	16	7	11	Allophanate hydrolase 2 subunit 2 (EC 3.5.1.54)	Allophanate_hydrolase_2_and_Biotin_carboxylase_cluster	UnclassifiedClustering-based subsystems	Clustering-based subsystems	0.468	9.5	11.75	Not significant
V904	15	23	14	18	16	12	20	17	Biotin carboxylase (EC 6.3.4.14)	Allophanate_hydrolase_2_and_Biotin_carboxylase_cluster	UnclassifiedClustering-based subsystems	Clustering-based subsystems	0.722	17.5	16.25	Not significant
V3109	2	32	8	7	28	11	16	26	Lactam utilization protein LamB	Allophanate_hydrolase_2_and_Biotin_carboxylase_cluster	UnclassifiedClustering-based subsystems	Clustering-based subsystems	0.338	12.25	20.25	Not significant
V3431	0	1	1	2	3	1	0	2	Mn2+/Fe2+ transporter, NRAMP family	Allophanate_hydrolase_2_and_Biotin_carboxylase_cluster	UnclassifiedClustering-based subsystems	Clustering-based subsystems	0.829	1	1.5	Not significant
V1115	0	1	3	9	11	2	3	3	Cell division protein BolA	Bacterial_Cell_Division	UnclassifiedClustering-based subsystems	Clustering-based subsystems	0.42	3.25	4.75	Not significant
V1120	1	4	0	5	4	0	1	2	Cell division protein FtsJ	Bacterial_Cell_Division	UnclassifiedClustering-based subsystems	Clustering-based subsystems	0.898	2.5	1.75	Not significant
V1123	109	76	61	42	66	124	86	86	Cell division protein FtsW	Bacterial_Cell_Division	UnclassifiedClustering-based subsystems	Clustering-based subsystems	0.337	72	90.5	Not significant
V1125	66	94	106	143	87	138	106	105	Cell division protein FtsZ (EC 3.4.24.-)	Bacterial_Cell_Division	UnclassifiedClustering-based subsystems	Clustering-based subsystems	0.806	102.25	109	Not significant
V1127	4	17	32	13	9	9	15	13	Cell division protein MraZ	Bacterial_Cell_Division	UnclassifiedClustering-based subsystems	Clustering-based subsystems	0.565	16.5	11.5	Not significant
V1132	35	36	56	37	25	28	43	38	Cell division trigger factor (EC 5.2.1.8)	Bacterial_Cell_Division	UnclassifiedClustering-based subsystems	Clustering-based subsystems	0.306	41	33.5	Not significant
V1475	63	83	93	86	61	76	73	75	Cytoplasmic axial filament protein CafA and Ribonuclease G (EC 3.1.4.-)	Bacterial_Cell_Division	UnclassifiedClustering-based subsystems	Clustering-based subsystems	0.276	81.25	71.25	Not significant
V1131	40	21	28	34	37	51	56	54	Cell division transporter, ATP-binding protein FtsE (TC 3.A.5.1.1)	Bacterial_Cell_Division	UnclassifiedClustering-based subsystems	Clustering-based subsystems	0.048	30.75	49.5	High pH indicator
V1198	10	10	8	8	6	1	1	4	Chromosome partitioning protein ParA	Bacterial_Cell_Division	UnclassifiedClustering-based subsystems	Clustering-based subsystems	0.032	9	3	Low pH indicator
V5103	16	12	12	10	5	4	7	9	Rod shape-determining protein MreC	Bacterial_Cell_Division	UnclassifiedClustering-based subsystems	Clustering-based subsystems	0.027	12.5	6.25	Low pH indicator
V5297	32	37	53	59	65	62	68	63	Signal recognition particle receptor protein FtsY (=alpha subunit) (TC 3.A.5.1.1)	Bacterial_Cell_Division	UnclassifiedClustering-based subsystems	Clustering-based subsystems	0.023	45.25	64.5	High pH indicator
V2281	31	27	36	41	51	46	28	55	GTP-binding protein Era	Bacterial_Cell_Division	UnclassifiedClustering-based subsystems	Clustering-based subsystems	0.156	33.75	45	Not significant
V5240	36	13	25	18	15	20	28	25	Septum formation protein Maf	Bacterial_Cell_Division	UnclassifiedClustering-based subsystems	Clustering-based subsystems	0.909	23	22	Not significant
V5241	5	1	9	12	2	7	3	4	Septum site-determining protein MinC	Bacterial_Cell_Division	UnclassifiedClustering-based subsystems	Clustering-based subsystems	0.355	6.75	4	Not significant
V1470	45	46	29	39	16	27	27	17	Cytochrome d ubiquinol oxidase subunit II (EC 1.10.3.-)	Bacterial_RNA-metabolizing_Zn-dependent_hydrolases	UnclassifiedClustering-based subsystems	Clustering-based subsystems	0.026	39.75	21.75	Low pH indicator
V3340	15	18	27	44	29	34	38	33	Metallo-beta-lactamase family protein, RNA-specific	Bacterial_RNA-metabolizing_Zn-dependent_hydrolases	UnclassifiedClustering-based subsystems	Clustering-based subsystems	0.322	26	33.5	Not significant
V5828	18	40	39	16	31	46	36	52	Trk system potassium uptake protein TrkA	Bacterial_RNA-metabolizing_Zn-dependent_hydrolases	UnclassifiedClustering-based subsystems	Clustering-based subsystems	0.201	28.25	41.25	Not significant
V6214	0	1	0	1	0	0	0	0	Zn-dependent hydrolase, RNA-metabolising, CPSF 73 kDa analog	Bacterial_RNA-metabolizing_Zn-dependent_hydrolases	UnclassifiedClustering-based subsystems	Clustering-based subsystems	0.426	0.5	0	Not significant
V1572	0	0	0	0	0	1	0	0	DNA primase (EC 2.7.7.-), Phage P4-associated	Bacteriophage_P4_cluster	UnclassifiedClustering-based subsystems	Clustering-based subsystems	1	0	0.25	Not significant
V4046	0	0	0	0	0	0	0	1	Phage integrase, Phage P4-associated	Bacteriophage_P4_cluster	UnclassifiedClustering-based subsystems	Clustering-based subsystems	1	0	0.25	Not significant
V1186	2	8	3	7	0	1	2	0	Choloylglycine hydrolase (EC 3.5.1.24)	Bile_hydrolysis_related_cluster	UnclassifiedClustering-based subsystems	Clustering-based subsystems	0.051	5	0.75	Not significant
V6196	0	0	0	0	0	2	0	0	YuzD-like protein	CBSS-101031.3.peg.1876	UnclassifiedClustering-based subsystems	Clustering-based subsystems	1	0	0.5	Not significant
V5089	8	17	9	4	29	15	14	9	Ribosome-binding factor A	CBSS-138119.3.peg.2719	UnclassifiedClustering-based subsystems	Clustering-based subsystems	0.238	9.5	16.75	Not significant
V6497	25	33	69	66	38	49	52	40	tRNA pseudouridine synthase B (EC 4.2.1.70)	CBSS-138119.3.peg.2719	UnclassifiedClustering-based subsystems	Clustering-based subsystems	0.764	48.25	44.75	Not significant
V1964	1	0	0	2	0	0	1	0	FIG014574: hypothetical protein	CBSS-159087.4.peg.2189	UnclassifiedClustering-based subsystems	Clustering-based subsystems	0.702	0.75	0.25	Not significant
V4033	6	0	5	6	0	0	0	1	Phage T7 exclusion protein	CBSS-159087.4.peg.2189	UnclassifiedClustering-based subsystems	Clustering-based subsystems	0.152	4.25	0.25	Not significant
V4034	1	0	0	0	0	1	0	0	Phage T7 exclusion protein associated hypothetical protein	CBSS-159087.4.peg.2189	UnclassifiedClustering-based subsystems	Clustering-based subsystems	1	0.25	0.25	Not significant
V4717	0	2	0	0	0	0	0	0	Putative deoxyribonuclease similar to YcfH, type 4	CBSS-159087.4.peg.2189	UnclassifiedClustering-based subsystems	Clustering-based subsystems	1	0.5	0	Not significant
V3182	0	0	0	0	2	0	0	0	LppC putative lipoprotein	CBSS-160492.1.peg.550	UnclassifiedClustering-based subsystems	Clustering-based subsystems	1	0	0.5	Not significant
V4178	4	10	6	16	10	7	8	4	Phosphoheptose isomerase (EC 5.3.1.-)	CBSS-160492.1.peg.550	UnclassifiedClustering-based subsystems	Clustering-based subsystems	0.673	9	7.25	Not significant
V4403	0	0	0	0	0	0	1	1	Predicted endonuclease distantly related to archaeal Holliday junction resolvase	CBSS-160492.1.peg.550	UnclassifiedClustering-based subsystems	Clustering-based subsystems	0.444	0	0.5	Not significant
V2738	0	2	0	0	0	0	0	0	Hypothetical protein SAV1839	CBSS-176279.3.peg.1262	UnclassifiedClustering-based subsystems	Clustering-based subsystems	1	0.5	0	Not significant
V296	3	0	2	4	4	7	1	1	50S ribosomal protein acetyltransferase	CBSS-176279.3.peg.868	UnclassifiedClustering-based subsystems	Clustering-based subsystems	0.567	2.25	3.25	Not significant
V2005	0	5	2	0	0	0	0	0	FIG139598: Potential ribosomal protein	CBSS-176279.3.peg.868	UnclassifiedClustering-based subsystems	Clustering-based subsystems	0.462	1.75	0	Not significant
V529	0	1	5	6	1	2	2	6	Acyl-CoA hydrolase (EC 3.1.2.20)	CBSS-176280.1.peg.1561	UnclassifiedClustering-based subsystems	Clustering-based subsystems	0.764	3	2.75	Not significant
V3455	5	6	12	11	18	16	20	27	Monofunctional biosynthetic peptidoglycan transglycosylase (EC 2.4.2.-)	CBSS-176280.1.peg.1561	UnclassifiedClustering-based subsystems	Clustering-based subsystems	0.033	8.5	20.25	High pH indicator
V5020	37	43	40	30	116	129	90	78	Ribonuclease BN (EC 3.1.-.-)	CBSS-176280.1.peg.1561	UnclassifiedClustering-based subsystems	Clustering-based subsystems	0.03	37.5	103.25	High pH indicator
V2739	0	1	1	0	0	0	0	0	Hypothetical protein SAV1869	CBSS-176280.1.peg.1561	UnclassifiedClustering-based subsystems	Clustering-based subsystems	0.439	0.5	0	Not significant
V2746	0	0	0	0	0	1	0	0	Hypothetical protein YfkK	CBSS-176280.1.peg.1561	UnclassifiedClustering-based subsystems	Clustering-based subsystems	1	0	0.25	Not significant
V5804	0	0	0	0	0	0	0	1	Transporter associated with VraSR	CBSS-176280.1.peg.1561	UnclassifiedClustering-based subsystems	Clustering-based subsystems	1	0	0.25	Not significant
V449	9	49	6	17	23	16	13	9	ATP/GTP-binding site motif A	CBSS-176299.4.peg.1996A	UnclassifiedClustering-based subsystems	Clustering-based subsystems	0.822	20.25	15.25	Not significant
V918	6	11	11	20	6	11	24	10	Bis(5'-nucleosyl)-tetraphosphatase (asymmetrical) (EC 3.6.1.17)	CBSS-176299.4.peg.1996A	UnclassifiedClustering-based subsystems	Clustering-based subsystems	1	12	12.75	Not significant
V1995	4	2	12	14	11	10	7	5	FIG110192: hypothetical protein	CBSS-176299.4.peg.1996A	UnclassifiedClustering-based subsystems	Clustering-based subsystems	1	8	8.25	Not significant
V2501	37	55	21	23	67	53	61	68	Glycerophosphoryl diester phosphodiesterase (EC 3.1.4.46)	CBSS-176299.4.peg.1996A	UnclassifiedClustering-based subsystems	Clustering-based subsystems	0.064	34	62.25	Not significant
V6071	57	45	78	44	67	62	86	57	Uridylate kinase (EC 2.7.4.-)	CBSS-176299.4.peg.1996B	UnclassifiedClustering-based subsystems	Clustering-based subsystems	0.279	56	68	Not significant
V2438	1	5	1	0	0	0	0	0	Glutamyl aminopeptidase (EC 3.4.11.7)	CBSS-193567.1.peg.90	UnclassifiedClustering-based subsystems	Clustering-based subsystems	0.14	1.75	0	Not significant
V4873	51	23	20	15	12	36	33	47	Pyrroline-5-carboxylate reductase (EC 1.5.1.2)	CBSS-193567.1.peg.90	UnclassifiedClustering-based subsystems	Clustering-based subsystems	0.65	27.25	32	Not significant
V6483	0	1	2	0	1	0	0	0	tRNA binding domain protein	CBSS-193567.1.peg.90	UnclassifiedClustering-based subsystems	Clustering-based subsystems	0.715	0.75	0.25	Not significant
V1352	220	131	146	167	151	239	322	247	Copper-translocating P-type ATPase (EC 3.6.3.4)	CBSS-196620.1.peg.2477	UnclassifiedClustering-based subsystems	Clustering-based subsystems	0.09	166	239.75	Not significant
V1673	71	76	64	46	68	84	90	74	Delta-1-pyrroline-5-carboxylate dehydrogenase (EC 1.5.1.12)	CBSS-196620.1.peg.2477	UnclassifiedClustering-based subsystems	Clustering-based subsystems	0.143	64.25	79	Not significant
V3264	4	12	6	6	8	9	8	7	Maltose O-acetyltransferase (EC 2.3.1.79)	CBSS-196620.1.peg.2477	UnclassifiedClustering-based subsystems	Clustering-based subsystems	0.666	7	8	Not significant
V4700	0	1	3	1	0	2	0	0	Putative antibiotic transport-associated protein	CBSS-196620.1.peg.2477	UnclassifiedClustering-based subsystems	Clustering-based subsystems	0.391	1.25	0.5	Not significant
V5590	4	0	0	0	1	0	0	2	TetR family regulatory protein	CBSS-196620.1.peg.2477	UnclassifiedClustering-based subsystems	Clustering-based subsystems	1	1	0.75	Not significant
V2004	0	0	0	0	0	0	0	1	FIG139438: lipoprotein B	CBSS-211586.1.peg.3133	UnclassifiedClustering-based subsystems	Clustering-based subsystems	1	0	0.25	Not significant
V3165	1	0	3	3	0	2	1	2	Lipoprotein NlpD	CBSS-211586.1.peg.3133	UnclassifiedClustering-based subsystems	Clustering-based subsystems	0.777	1.75	1.25	Not significant
V4927	2	4	3	4	4	5	3	5	RNA polymerase sigma factor RpoS	CBSS-211586.1.peg.3133	UnclassifiedClustering-based subsystems	Clustering-based subsystems	0.319	3.25	4.25	Not significant
V1089	15	23	36	49	18	28	14	27	Carboxyl-terminal protease (EC 3.4.21.102)	CBSS-224911.1.peg.435	UnclassifiedClustering-based subsystems	Clustering-based subsystems	0.338	30.75	21.75	Not significant
V546	4	6	4	2	16	10	21	9	Adenosine (5')-pentaphospho-(5'')-adenosine pyrophosphohydrolase (EC 3.6.1.-)	CBSS-224911.1.peg.435	UnclassifiedClustering-based subsystems	Clustering-based subsystems	0.024	4	14	High pH indicator
V4321	0	2	5	1	0	1	2	2	Possible divergent polysaccharide deacetylase	CBSS-224911.1.peg.435	UnclassifiedClustering-based subsystems	Clustering-based subsystems	0.93	2	1.25	Not significant
V1563	18	21	14	13	34	44	37	46	DNA polymerase III epsilon subunit (EC 2.7.7.7)	CBSS-228410.1.peg.134	UnclassifiedClustering-based subsystems	Clustering-based subsystems	0.027	16.5	40.25	High pH indicator
V3316	16	14	11	36	19	12	8	9	Membrane-bound lytic murein transglycosylase D precursor (EC 3.2.1.-)	CBSS-228410.1.peg.134	UnclassifiedClustering-based subsystems	Clustering-based subsystems	0.356	19.25	12	Not significant
V672	9	3	4	1	1	4	0	6	Amino acid regulated cytosolic protein	CBSS-235.1.peg.567	UnclassifiedClustering-based subsystems	Clustering-based subsystems	0.525	4.25	2.75	Not significant
V2278	240	249	245	205	169	212	203	242	GTP-binding protein	CBSS-235.1.peg.567	UnclassifiedClustering-based subsystems	Clustering-based subsystems	0.241	234.75	206.5	Not significant
V4181	1	4	6	2	5	3	8	6	Phosphohistidine phosphatase SixA	CBSS-235.1.peg.567	UnclassifiedClustering-based subsystems	Clustering-based subsystems	0.199	3.25	5.5	Not significant
V6174	0	0	0	0	0	0	0	1	YcgN (Fragment)	CBSS-243277.1.peg.4359	UnclassifiedClustering-based subsystems	Clustering-based subsystems	1	0	0.25	Not significant
V5910	31	20	29	32	19	17	15	10	UDP-3-O-[3-hydroxymyristoyl] N-acetylglucosamine deacetylase (EC 3.5.1.-)	CBSS-251221.1.peg.1863	UnclassifiedClustering-based subsystems	Clustering-based subsystems	0.027	28	15.25	Low pH indicator
V545	22	14	16	28	17	9	10	18	Adenine-specific methyltransferase (EC 2.1.1.72)	CBSS-257314.1.peg.752	UnclassifiedClustering-based subsystems	Clustering-based subsystems	0.164	20	13.5	Not significant
V2014	0	1	0	0	0	0	0	1	FIGfam003972: membrane protein	CBSS-269801.1.peg.1715	UnclassifiedClustering-based subsystems	Clustering-based subsystems	1	0.25	0.25	Not significant
V3173	15	16	4	2	7	12	10	11	Lon-like protease with PDZ domain	CBSS-269801.1.peg.1715	UnclassifiedClustering-based subsystems	Clustering-based subsystems	0.909	9.25	10	Not significant
V4201	46	31	27	27	37	31	33	41	Phosphopantetheine adenylyltransferase (EC 2.7.7.3)	CBSS-269801.1.peg.1715	UnclassifiedClustering-based subsystems	Clustering-based subsystems	0.609	32.75	35.5	Not significant
V5067	14	16	27	22	18	21	17	24	Ribosomal RNA small subunit methyltransferase D (EC 2.1.1.-)	CBSS-269801.1.peg.1715	UnclassifiedClustering-based subsystems	Clustering-based subsystems	1	19.75	20	Not significant
V5249	0	0	3	1	1	1	0	1	Serine protease (EC 3.4.21.-)	CBSS-269801.1.peg.1715	UnclassifiedClustering-based subsystems	Clustering-based subsystems	1	1	0.75	Not significant
V1337	0	5	0	0	0	2	0	0	Conserved protein YqhG	CBSS-288681.3.peg.1039	UnclassifiedClustering-based subsystems	Clustering-based subsystems	1	1.25	0.5	Not significant
V5530	88	84	86	92	67	40	55	57	Superfamily II DNA/RNA helicases, SNF2 family	CBSS-288681.3.peg.1039	UnclassifiedClustering-based subsystems	Clustering-based subsystems	0.038	87.5	54.75	Low pH indicator
V3880	2	0	0	2	6	5	5	6	Outer membrane protein YfgL, lipoprotein component of the protein assembly complex (forms a complex with YaeT, YfiO, and NlpB)	CBSS-290633.1.peg.1906	UnclassifiedClustering-based subsystems	Clustering-based subsystems	0.036	1	5.5	High pH indicator
V3429	0	0	4	2	1	2	1	1	Mlr7403 protein	CBSS-290633.1.peg.1906	UnclassifiedClustering-based subsystems	Clustering-based subsystems	0.825	1.5	1.25	Not significant
V1393	0	1	4	1	3	4	2	2	Cyclopropane-fatty-acyl-phospholipid synthase-like protein, clusters with FIG005069	CBSS-291331.3.peg.3674	UnclassifiedClustering-based subsystems	Clustering-based subsystems	0.316	1.5	2.75	Not significant
V1917	0	5	8	2	4	5	0	13	FIG001571: Hypothetical protein	CBSS-291331.3.peg.3674	UnclassifiedClustering-based subsystems	Clustering-based subsystems	0.778	3.75	5.5	Not significant
V1942	0	11	6	9	2	4	7	10	FIG005069: Hypothetical protein	CBSS-291331.3.peg.3674	UnclassifiedClustering-based subsystems	Clustering-based subsystems	0.877	6.5	5.75	Not significant
V1994	0	1	0	0	0	1	0	3	FIG097052: Sugar transporter	CBSS-291331.3.peg.3674	UnclassifiedClustering-based subsystems	Clustering-based subsystems	0.696	0.25	1	Not significant
V5752	0	0	0	0	0	5	5	0	Transcriptional regulator, MerR family, associated with photolyase	CBSS-291331.3.peg.3674	UnclassifiedClustering-based subsystems	Clustering-based subsystems	0.438	0	2.5	Not significant
V3794	1	2	3	0	6	7	9	6	Nucleoside-diphosphate sugar epimerase/dehydratase	CBSS-296591.1.peg.2330	UnclassifiedClustering-based subsystems	Clustering-based subsystems	0.025	1.5	7	High pH indicator
V3149	6	5	4	11	15	22	9	11	Lipid carrier : UDP-N-acetylgalactosaminyltransferase (EC 2.4.1.-)	CBSS-296591.1.peg.2330	UnclassifiedClustering-based subsystems	Clustering-based subsystems	0.094	6.5	14.25	Not significant
V3582	95	129	106	59	87	93	88	69	NAD-dependent epimerase/dehydratase	CBSS-296591.1.peg.2330	UnclassifiedClustering-based subsystems	Clustering-based subsystems	0.393	97.25	84.25	Not significant
V3583	32	25	11	14	9	24	9	8	NAD-dependent epimerase/dehydratase family protein	CBSS-296591.1.peg.2330	UnclassifiedClustering-based subsystems	Clustering-based subsystems	0.18	20.5	12.5	Not significant
V3795	51	22	45	26	63	38	55	43	Nucleoside-diphosphate-sugar epimerases	CBSS-296591.1.peg.2330	UnclassifiedClustering-based subsystems	Clustering-based subsystems	0.188	36	49.75	Not significant
V3800	6	11	2	5	10	13	7	13	Nucleotide sugar epimerase	CBSS-296591.1.peg.2330	UnclassifiedClustering-based subsystems	Clustering-based subsystems	0.128	6	10.75	Not significant
V4741	3	2	0	3	4	3	4	2	Putative glycosyltransferase	CBSS-296591.1.peg.2330	UnclassifiedClustering-based subsystems	Clustering-based subsystems	0.31	2	3.25	Not significant
V5920	63	45	41	30	25	47	29	34	UDP-N-acetylglucosamine 4,6-dehydratase (EC 4.2.1.-)	CBSS-296591.1.peg.2330	UnclassifiedClustering-based subsystems	Clustering-based subsystems	0.308	44.75	33.75	Not significant
V5937	10	1	0	0	5	4	6	6	UDP-glucuronate 5'-epimerase (EC 5.1.3.12)	CBSS-296591.1.peg.2330	UnclassifiedClustering-based subsystems	Clustering-based subsystems	0.295	2.75	5.25	Not significant
V5783	51	46	69	44	70	53	36	56	Translation elongation factor Ts	CBSS-312309.3.peg.1965	UnclassifiedClustering-based subsystems	Clustering-based subsystems	0.905	52.5	53.75	Not significant
V6229	59	62	53	71	35	36	52	55	[Protein-PII] uridylyltransferase (EC 2.7.7.59)	CBSS-312309.3.peg.1965	UnclassifiedClustering-based subsystems	Clustering-based subsystems	0.056	61.25	44.5	Not significant
V1073	7	24	12	18	46	20	26	20	Carbon monoxide dehydrogenase F protein	CBSS-314269.3.peg.1840	UnclassifiedClustering-based subsystems	Clustering-based subsystems	0.118	15.25	28	Not significant
V1074	4	29	24	8	31	39	28	35	Carbon monoxide dehydrogenase form I, large chain( EC:1.2.99.2 )	CBSS-314269.3.peg.1840	UnclassifiedClustering-based subsystems	Clustering-based subsystems	0.061	16.25	33.25	Not significant
V1085	15	29	24	14	36	14	28	21	Carbon-monoxide dehydrogenase form II, large subunit (EC 1.2.99.2)	CBSS-314269.3.peg.1840	UnclassifiedClustering-based subsystems	Clustering-based subsystems	0.56	20.5	24.75	Not significant
V5691	2	2	0	0	0	3	4	2	Transcription regulator in CO-DH cluster	CBSS-314269.3.peg.1840	UnclassifiedClustering-based subsystems	Clustering-based subsystems	0.37	1	2.25	Not significant
V6257	62	49	35	15	54	50	48	56	carbon monoxide dehydrogenase E protein	CBSS-314269.3.peg.1840	UnclassifiedClustering-based subsystems	Clustering-based subsystems	0.353	40.25	52	Not significant
V6259	0	0	2	0	9	0	1	0	carbon monoxide dehydrogenase operon C protein	CBSS-314269.3.peg.1840	UnclassifiedClustering-based subsystems	Clustering-based subsystems	0.702	0.5	2.5	Not significant
V5617	19	38	36	36	43	31	35	41	Thiol peroxidase, Bcp-type (EC 1.11.1.15)	CBSS-316057.3.peg.3521	UnclassifiedClustering-based subsystems	Clustering-based subsystems	0.477	32.25	37.5	Not significant
V1437	72	90	64	81	62	74	66	61	Cytochrome c oxidase polypeptide II (EC 1.9.3.1)	CBSS-316057.3.peg.563	UnclassifiedClustering-based subsystems	Clustering-based subsystems	0.164	76.75	65.75	Not significant
V1438	120	84	70	72	78	65	50	62	Cytochrome c oxidase polypeptide III (EC 1.9.3.1)	CBSS-316057.3.peg.563	UnclassifiedClustering-based subsystems	Clustering-based subsystems	0.115	86.5	63.75	Not significant
[truncated: 4,196 more rows]
